# Supplementary material for: Frugivore-fruit size relationships between palms and mammals reveal past and future defaunation impacts
Source: Nat Commun. 2020 Sep 29;11:4904. doi: 10.1038/s41467-020-18530-5 (PMC7524719; doi:10.1038/s41467-020-18530-5)
Supplement: Supplementary file 4 — Source Data [file 41467_2020_18530_MOESM4_ESM.xlsx]

## Sheet: Figure 1a + 1b
Figure 1a: Geographic distribution of maximum fruit size and maximum body size (under both current and present-natural scenarios)
COLUMN	DESCRIPTION
LEVEL_3_CO	Botanical country code
LEVEL_NAME	Name of botanical country unit
LAT	Latitude of botanical country centroid
LONG	Longitude of botanical country centroid
REALM_LONG	Biogeographic region
max95FruitLengthFilled	Maximum (95th percentile) fruit size (gap filled)
curr_max95BodySize	Maximum (95th percentile) body size of current mammalian frugivore assemblages
presNat_max95BodySize	Maximum (95th percentile) body size of present-natural mammlian frugivore assemblages (under the default classification for extinct species)
presNat_max95BodySize_cons	Maximum (95th percentile) body size of present-natural mammlian frugivore assemblages (under the "Conservative" classification for extinct species)
presNat_max95BodySize_lib	Maximum (95th percentile) body size of present-natural mammlian frugivore assemblages (under the "Liberal" classification for extinct species)
LEVEL_3_CO	LEVEL_NAME	LAT	LONG	REALM_LONG	max95FruitLengthFilled	curr_max95BodySize	presNat_max95BodySize	presNat_max95BodySize_cons	presNat_max95BodySize_lib
AGE	Argentina Northeast	-32.6023	-61.2582	Neotropics	3.25651	24022	2.76096e+06	95617.8	2.24806e+06
AGW	Argentina Northwest	-29.1496	-66.3612	Neotropics	2.70102	51211.1	3.58478e+06	207501	3.27126e+06
AND	Andaman Is.	12.2798	92.7813	Indo-Australia	2.5	10969.7	10969.7	10969.7	10969.7
ANG	Angola	-12.3358	17.5718	Afrotropics	8.0674	77840	108594	108594	143959
ASS	Assam	25.4827	92.8519	Indo-Australia	5.8916	95829.5	1.56511e+06	1.56511e+06	1.54682e+06
BAH	Bahamas	24.1667	-76.5004	Neotropics	1.3393	540.315	540.315	540.315	540.315
BAN	Bangladesh	23.833	90.2709	Indo-Australia	5.25883	94277.5	1.45853e+06	1.45853e+06	1.44149e+06
BEN	Benin	9.64765	2.34326	Afrotropics	12.8308	70741.1	74880.4	74880.4	74880.4
BIS	Bismarck Archipelago	-4.93689	150.627	Indo-Australia	5	4019.97	4019.97	4183.54	4019.97
BKN	Burkina	12.2779	-1.73984	Afrotropics	14.0287	75854.2	1.19067e+06	1.19067e+06	1.22513e+06
BLZ	Belize	17.2185	-88.6828	Neotropics	4.28468	9727.74	1000000	40289.4	944113
BOL	Bolivia	-16.7151	-64.6705	Neotropics	7.63852	13900.2	1.61516e+06	34607.9	1.42733e+06
BOR	Borneo	0.867901	114.2	Indo-Australia	5.32154	15925.8	44074.3	44074.3	44074.3
BOT	Botswana	-22.182	23.8151	Afrotropics	6.11231	155617	241865	241865	373692
BUR	Burundi	-3.3563	29.8868	Afrotropics	10.2598	72373.2	95087.2	95087.2	126854
BZC	Brazil West-Central	-15.298	-54.2944	Neotropics	7.60762	7863.05	1.17554e+06	26519.9	1.07944e+06
BZE	Brazil Northeast	-8.63517	-41.7295	Neotropics	9	11310.5	1.14325e+06	25175.4	1.08231e+06
BZL	Brazil Southeast	-19.7253	-45.481	Neotropics	8.51233	15259.5	1.27797e+06	26519.9	1.08806e+06
BZN	Brazil North	-4.63062	-59.2507	Neotropics	7.5	6770.9	150000	14658.1	233924
BZS	Brazil South	-27.5681	-52.2618	Neotropics	5.5	23023.7	2.53514e+06	63994.4	2.17207e+06
CAB	Cabinda	-5.04123	12.4623	Afrotropics	7.91576	71867.1	71741.1	71741.1	71741.1
CAF	Central African Republic	6.57145	20.4828	Afrotropics	11.6597	83889.8	83889.8	83889.8	98556.4
CAY	Cayman Is.	19.4315	-80.8291	Neotropics	1.17832	34.3654	2687.93	2687.93	2687.93
CBD	Cambodia	12.714	104.921	Indo-Australia	7.04846	91659.7	623905	623905	623905
CHA	Chad	15.3611	18.6646	Afrotropics	10.815	191812	1.19067e+06	1.19067e+06	1.22513e+06
CHC	China South-Central	28.5174	104.641	Indo-Australia	5.1711	24603.8	1.39565e+06	1.39565e+06	1.37327e+06
CHH	Hainan	19.201	109.742	Indo-Australia	3	48093.4	44862.1	44862.1	44862.1
CHS	China Southeast	28.0896	114.427	Indo-Australia	3.14199	12112.4	1.78477e+06	1.78477e+06	1.7731e+06
CLC	Chile Central	-34.968	-71.5036	Neotropics	3.75	9762.23	4.59408e+06	110170	4.32492e+06
CLM	Colombia	3.89995	-73.0754	Neotropics	7.5	9669.14	105541	21340.8	152197
CMN	Cameroon	5.6858	12.7433	Afrotropics	8.81184	53199.7	71114.5	71114.5	76345.9
COM	Comoros	-12.0851	43.9796	Afrotropics	6.90324	573.804	573.804	573.804	573.804
CON	Congo	-0.840066	15.2243	Afrotropics	8.96205	61790.6	71867.1	71867.1	71867.1
COS	Costa Rica	9.97052	-84.189	Neotropics	3.89444	7086.55	109940	15103.8	398128
CPP	Cape Provinces	-30.9022	22.534	Afrotropics	6.84333	124883	202177	202177	264542
CPV	Caprivi Strip	-17.9204	23.2568	Afrotropics	6.11231	350492	388313	388313	333048
CUB	Cuba	21.6201	-79.0352	Neotropics	2.0899	6628.91	87271.9	87271.9	87271.9
DJI	Djibouti	11.7498	42.5779	Afrotropics	5.08842	52951.9	4.94642e+06	4.94642e+06	4.85085e+06
DOM	Dominican Republic	18.8931	-70.4854	Neotropics	2.91634	761.312	50703.3	50703.3	50703.3
ECU	Ecuador	-1.45291	-78.3932	Neotropics	7	9762.1	141308	22019.9	149895
EHM	East Himalaya	27.7777	92.8962	Indo-Australia	5.578	99822.2	1.65254e+06	1.65254e+06	1.64527e+06
ELS	El Salvador	13.7361	-88.8656	Neotropics	4.96343	7520.95	1.22936e+06	41215	1.07126e+06
EQG	Equatorial Guinea	1.56792	10.476	Afrotropics	5.79146	55921.6	55921.6	55921.6	55921.6
ERI	Eritrea	15.3588	38.8529	Afrotropics	5.66476	100648	4.48669e+06	4.48669e+06	4400000
ETH	Ethiopia	8.62614	39.616	Afrotropics	11.2003	90439.2	373692	373692	818052
FRG	French Guiana	3.92439	-53.2413	Neotropics	7.60762	11264.3	714830	35771.4	961704
GAB	Gabon	-0.590678	11.7972	Afrotropics	7.68673	51888.8	70865.3	70865.3	70865.3
GAM	Gambia, The	13.4529	-15.3856	Afrotropics	10.5429	75854.2	172613	172613	172613
GGI	Gulf of Guinea Is.	2.36933	7.97622	Afrotropics	10.8506	13263.8	13263.8	13263.8	13263.8
GHA	Ghana	7.95964	-1.20705	Afrotropics	9.39687	70246.4	73443.1	73443.1	73443.1
GNB	Guinea-Bissau	12.0162	-14.9875	Afrotropics	13.7192	81968.7	82500	82500	82500
GUA	Guatemala	15.7023	-90.3569	Neotropics	4.12801	7275	192025	19285.9	465911
GUI	Guinea	10.4385	-10.9418	Afrotropics	10.3923	72970.2	72970.2	72970.2	72970.2
GUY	Guyana	4.79238	-58.9742	Neotropics	6.82405	7954.89	407916	32842.2	673554
HAI	Haiti	18.9389	-72.6838	Neotropics	3.56704	761.312	50703.3	50703.3	50703.3
HON	Honduras	14.8159	-86.6202	Neotropics	5	7275	192025	19285.9	465911
IND	India	21.7268	78.3834	Indo-Australia	4	172377	708442	708442	784404
IVO	Ivory Coast	7.63173	-5.5555	Afrotropics	12.6885	70000.3	72246.3	72246.3	72246.3
JAM	Jamaica	18.1513	-77.3198	Neotropics	2.65984	513.875	3119.84	3119.84	3119.84
JAW	Jawa	-7.28863	110.077	Indo-Australia	4.46959	65939.3	1.27617e+06	1.27617e+06	1266667
JNF	Juan Fern√°ndez Is.	-33.6627	-79.5377	Neotropics	1.65	47.3	47.3	47.3	47.3
KEN	Kenya	0.52978	37.8579	Afrotropics	10.8206	71596.5	87467.5	87467.5	150000
LAO	Laos	18.5025	103.763	Indo-Australia	7.22074	32950.7	609655	609655	602653
LBR	Liberia	6.44812	-9.30785	Afrotropics	8.8367	70741.1	75365.8	75365.8	75365.8
LEE	Leeward Is. AB Ant	16.921	-62.2898	Neotropics	4.96343	45.1658	9514.64	9514.64	11145.6
LSI	Lesser Sunda Is.	-8.63368	123.081	Indo-Australia	10.7177	8345.01	22594.6	23586.9	22594.6
MAU	Mauritius	-20.1956	57.5552	Afrotropics	5.91816	456.3	430.303	430.303	430.303
MDG	Madagascar	-19.3735	46.706	Afrotropics	4.42976	5297.98	46199.4	46199.4	46149.4
MLI	Mali	17.3504	-3.52434	Afrotropics	14.5062	191812	1.30719e+06	1.30719e+06	1.33413e+06
MLW	Malawi	-13.2151	34.307	Afrotropics	10.9234	86600.4	139356	139356	216897
MLY	Malaya	4.02826	102.178	Indo-Australia	5	58459.9	361544	361544	361544
MOL	Maluku	-1.42061	127.99	Indo-Australia	4.88966	5980.96	6048.84	6048.84	6048.84
MOZ	Mozambique	-17.2602	35.5523	Afrotropics	10.6357	85972.6	131714	131714	223674
MTN	Mauritania	20.2599	-10.3323	Afrotropics	7.88575	43152.1	3.23006e+06	3.23006e+06	3.40721e+06
MXC	Mexico Central	19.1311	-98.5858	Neotropics	1.71907	5636.35	1.06702e+06	297400	1.09372e+06
MXG	Mexico Gulf	19.3774	-96.4054	Neotropics	3.70992	7309.64	1.03969e+06	289738	1.09083e+06
MXS	Mexico Southwest	18.848	-100.702	Neotropics	4.00952	6011.18	442985	184360	688105
MXT	Mexico Southeast	18.508	-90.5587	Neotropics	3.56862	7191.38	87957.8	20918.2	373862
MYA	Myanmar	21.1404	96.5088	Indo-Australia	7.07282	54451.2	1.13292e+06	1.13292e+06	1.10175e+06
NAM	Namibia	-22.2355	17.0719	Afrotropics	6.11231	179593	264542	264542	236507
NAT	KwaZulu-Natal	-28.7086	30.7251	Afrotropics	6.94679	95781.6	233589	233589	359621
NCB	Nicobar Is.	7.50722	93.6017	Indo-Australia	2.58555	446.801	446.801	446.801	446.801
NEP	Nepal	28.253	83.9385	Indo-Australia	3.77531	255552	1.48017e+06	1.48017e+06	1.42263e+06
NGA	Nigeria	9.59364	8.10532	Afrotropics	10.5429	71114.5	144230	144230	209914
NGR	Niger	17.4263	9.39766	Afrotropics	14.1861	77059.7	2.75878e+06	2.75878e+06	2.63842e+06
NIC	Nicaragua	12.8397	-85.0347	Neotropics	5	7161.34	137416	16655.1	423970
NNS	Nansei-shoto	25.7734	126.7	Indo-Australia	2.8506	58605.7	44631	44631	65732.9
NSW	New South Wales	-32.1803	147.019	Indo-Australia	1.63295	3235.81	164326	3168.49	382165
NTA	Northern Territory	-19.4143	133.365	Indo-Australia	2.18672	1762.4	1640	1640	1640
NWG	New Guinea	-5.34595	140.832	Indo-Australia	4.46702	8666.7	9732.63	8733.28	10235.8
PAK	Pakistan	29.3566	68.7892	Indo-Australia	5.99825	96678	832309	832309	1.21363e+06
PAN	Panama	8.50544	-80.1091	Neotropics	5	8983.51	174271	23531.9	225869
PAR	Paraguay	-23.2361	-58.391	Neotropics	5.87089	23159.1	2.57145e+06	86415.7	2.17207e+06
PER	Peru	-9.16377	-74.3754	Neotropics	8	9727.13	204467	23561.4	320357
PHI	Philippines	11.7474	122.874	Indo-Australia	5	28850.2	28850.2	28850.2	28850.2
PUE	Puerto Rico	18.2209	-66.4661	Neotropics	2.23609	45.5767	8782.58	8782.58	8782.58
QLD	Queensland	-22.5737	144.548	Indo-Australia	3.38158	5325.03	150000	5011.24	226892
ROD	Rodrigues	-19.7178	63.4135	Afrotropics	3.94142	253.8	253.8	253.8	253.8
RWA	Rwanda	-1.99797	29.9172	Afrotropics	10.5567	85303	131153	131153	141375
SEN	Senegal	14.367	-14.4682	Afrotropics	13.5669	81440.9	183051	183051	565962
SEY	Seychelles	-4.70208	55.5221	Afrotropics	2.15868	457	457	457	457
SIE	Sierra Leone	8.56034	-11.7921	Afrotropics	8.84916	71364.4	71489.8	71489.8	71489.8
SOM	Somalia	6.06371	45.8626	Afrotropics	7.65665	86739.9	534237	534237	948694
SRL	Sri Lanka	7.61236	80.7043	Indo-Australia	8.19385	329626	298697	298697	298697
SUD	Sudan	13.8317	30.0502	Afrotropics	10.0908	91197.8	373692	373692	691142
SUL	Sulawesi	-2.10405	121.295	Indo-Australia	3.87639	34061.4	62595.5	62595.5	78816.7
SUM	Sumatera	-0.477588	101.64	Indo-Australia	4.97373	55345.6	98213.7	98213.7	299246
SUR	Surinam	4.12671	-55.9116	Neotropics	7.06168	8400.8	595231	34094	870949
SWC	Southwest Caribbean	15.4353	-85.1384	Neotropics	1.07542	1392.54	1392.54	1392.54	1392.54
SWZ	Swaziland	-26.5621	31.4972	Afrotropics	1.9	138796	296825	296825	470464
TAI	Taiwan	23.7483	120.959	Indo-Australia	2.66982	24572.6	24572.6	24572.6	24572.6
TAN	Tanzania	-6.2702	34.8234	Afrotropics	10.4539	70498.5	76840.7	76840.7	143172
TCI	Turks-Caicos Is.	21.8087	-71.8821	Neotropics	1.3608	35.8	35.8	35.8	35.8
THA	Thailand	15.1199	101.015	Indo-Australia	6.84	46500	192670	192670	192670
TOG	Togo	8.53491	0.975846	Afrotropics	10.6956	70493.3	73919.1	73919.1	73919.1
TRT	Trinidad-Tobago	10.4684	-61.2526	Neotropics	6.76839	4050.97	4050.97	4050.97	4050.97
TVL	Northern Provinces	-25.2657	28.0783	Afrotropics	10.9456	128365	206758	206758	274893
UGA	Uganda	1.28008	32.3862	Afrotropics	10.6697	71741.1	115869	115869	150000
URU		-32.7996	-56.0122	Neotropics	3.37745	24427.3	4.02701e+06	160079	3.64031e+06
VEN	Venezuela	7.11882	-66.169	Neotropics	7.4367	10606.5	204467	32597.4	248485
VIC	Victoria	-36.8575	144.308	Indo-Australia	1.7	2882.48	169464	2882.48	500000
VIE	Vietnam	16.6516	106.304	Indo-Australia	3.38274	50889.4	676451	676451	668682
WAU	Western Australia	-25.4661	122.178	Indo-Australia	2.7462	1777.17	157797	1700	281098
WHM	West Himalaya	33.3216	76.6732	Indo-Australia	2.40749	175821	1.7113e+06	1.7113e+06	1.65592e+06
WIN	Windward Is.	14.0953	-60.9959	Neotropics	5.04975	59.1419	58.9504	58.9504	80.1986
XMS	Christmas I.	-10.4441	105.704	Indo-Australia	1.5	338.121	326.615	326.615	326.615
ZAI	Za√Øre	-2.87623	23.6545	Afrotropics	11.623	71114.5	102898	102898	142000
ZAM	Zambia	-13.4531	27.7979	Afrotropics	10.6697	83102.5	101236	101236	150000
ZIM	Zimbabwe	-19	29.8718	Afrotropics	11.1831	121495	197698	197698	264542

## Sheet: Figure 1c & 4a & S4
Figure 1c: Body size distribution of extant and extinct frugivores
Figure 4a: Body size and extinction risk of extant frugivores
Figure S2: Body size distribution of putative frugivores among extinct mammals under different classifications
COLUMN	DESCRIPTION
SpecName	Species name
Mass.g	Body mass in grams
IUCN.Status.1.2	Conservation status (LC = Least Concern, NT = Near Threatened, VU = Vulnerable, EN = Endangered, CR = Critically endangered, EX = Extinct, EW = Extinct in the Wild, DD = Data deficient, EP = Pleistocene taxa)
REALM_LONG	Biogeographic scale
Default	Inclusion of a species under the default frugivore classification (Y = yes, N = no). Classification only applies to extinct species (EW, EP, EX). Extant species are included in all classifications by default.
Liberal	Inclusion of a species under the "Liberal" frugivore classification (Y = yes, N = no). Classification only applies to extinct species (EW, EP, EX). Extant species are included in all classifications by default.
Conservative	Inclusion of a species under the "Conservative" frugivore classification (Y = yes, N = no). Classification only applies to extinct species (EW, EP, EX). Extant species are included in all classifications by default.
ConsStat	Classification status (Default = Only found in default classification, Very conservative = taxa additionally included in the "Conservative" classification, Very conservative = taxa additionally included under the Very Conservative classification). Used in Figure S2.
CurrVsPnat	Whether a species is extant (in both current and present-natural scenarios) or is extinct (only in the present-natural scenarios). Used in Figure 1c.
FutrVsCurr	Whether a species is threatened (Low or unknown extinction risk = LC / NT / DD, High extinction risk = VU or EN or CR). Used in Figure 4a (taxa in EW, EX, EP categories not plotted).
SpecName	Mass.g	IUCN.Status.1.2	REALM_LONG	Default	Liberal	Conservative	ConsStat	CurrVsPnat	FutrVsCurr
Aethomys_bocagei	107.6	LC	Afrotropics	Y	Y	Y	Conservative	Current	Low or unknown extinction risk
Aethomys_chrysophilus	74.9	LC	Afrotropics	Y	Y	Y	Conservative	Current	Low or unknown extinction risk
Aethomys_ineptus	74.9	LC	Afrotropics	Y	Y	Y	Conservative	Current	Low or unknown extinction risk
Aethomys_kaiseri	90	LC	Afrotropics	Y	Y	Y	Conservative	Current	Low or unknown extinction risk
Aethomys_nyikae	77	LC	Afrotropics	Y	Y	Y	Conservative	Current	Low or unknown extinction risk
Aethomys_silindensis	107.6	DD	Afrotropics	Y	Y	Y	Conservative	Current	Low or unknown extinction risk
Aethomys_stannarius	107.6	DD	Afrotropics	Y	Y	Y	Conservative	Current	Low or unknown extinction risk
Aethomys_thomasi	107.6	LC	Afrotropics	Y	Y	Y	Conservative	Current	Low or unknown extinction risk
Allocebus_trichotis	77.5	VU	Afrotropics	Y	Y	Y	Conservative	Current	High extinction risk
Allochrocebus_lhoesti	5375	VU	Afrotropics	Y	Y	Y	Conservative	Current	High extinction risk
Allochrocebus_preussi	5250	EN	Afrotropics	Y	Y	Y	Conservative	Current	High extinction risk
Allochrocebus_solatus	6500	VU	Afrotropics	Y	Y	Y	Conservative	Current	High extinction risk
Anomalurus_beecrofti	389	LC	Afrotropics	Y	Y	Y	Conservative	Current	Low or unknown extinction risk
Anomalurus_derbianus	650	LC	Afrotropics	Y	Y	Y	Conservative	Current	Low or unknown extinction risk
Anomalurus_pelii	1770	DD	Afrotropics	Y	Y	Y	Conservative	Current	Low or unknown extinction risk
Anomalurus_pusillus	250	LC	Afrotropics	Y	Y	Y	Conservative	Current	Low or unknown extinction risk
Antidorcas_australis	40000	EP	Afrotropics	N	Y	N	Liberal	Late Pleistocene + Holocene extinctions	High extinction risk
Antidorcas_bondi	34000	EP	Afrotropics	N	Y	N	Liberal	Late Pleistocene + Holocene extinctions	High extinction risk
Archaeoindris_fontoynonti	160000	EP	Afrotropics	Y	Y	Y	Conservative	Late Pleistocene + Holocene extinctions	High extinction risk
Archaeolemur_edwardsi	26500	EP	Afrotropics	Y	Y	Y	Conservative	Late Pleistocene + Holocene extinctions	High extinction risk
Archaeolemur_majori	18000	EP	Afrotropics	Y	Y	Y	Conservative	Late Pleistocene + Holocene extinctions	High extinction risk
Arctocebus_aureus	235	LC	Afrotropics	Y	Y	Y	Conservative	Current	Low or unknown extinction risk
Arctocebus_calabarensis	210	LC	Afrotropics	Y	Y	Y	Conservative	Current	Low or unknown extinction risk
Atelerix_albiventris	600	LC	Afrotropics	Y	Y	Y	Conservative	Current	Low or unknown extinction risk
Atelerix_frontalis	309.5	LC	Afrotropics	Y	Y	Y	Conservative	Current	Low or unknown extinction risk
Atelerix_sclateri	436.5	LC	Afrotropics	Y	Y	Y	Conservative	Current	Low or unknown extinction risk
Atherurus_africanus	1934	LC	Afrotropics	Y	Y	Y	Conservative	Current	Low or unknown extinction risk
Atilax_paludinosus	3300	LC	Afrotropics	Y	Y	Y	Conservative	Current	Low or unknown extinction risk
Avahi_betsileo	1050	EN	Afrotropics	Y	Y	Y	Conservative	Current	High extinction risk
Avahi_cleesei	830	EN	Afrotropics	Y	Y	Y	Conservative	Current	High extinction risk
Avahi_laniger	1300	VU	Afrotropics	Y	Y	Y	Conservative	Current	High extinction risk
Avahi_meridionalis	1060	EN	Afrotropics	Y	Y	Y	Conservative	Current	High extinction risk
Avahi_peyrierasi	920	VU	Afrotropics	Y	Y	Y	Conservative	Current	High extinction risk
Avahi_ramanantsoavanai	980	VU	Afrotropics	Y	Y	Y	Conservative	Current	High extinction risk
Avahi_unicolor	850	EN	Afrotropics	Y	Y	Y	Conservative	Current	High extinction risk
Babakotia_radofilai	21000	EP	Afrotropics	Y	Y	Y	Conservative	Late Pleistocene + Holocene extinctions	High extinction risk
Camelus_dromedarius	800000	EP	Afrotropics	N	Y	N	Liberal	Late Pleistocene + Holocene extinctions	High extinction risk
Canis_aureus	10345.2	LC	Afrotropics	Y	Y	Y	Conservative	Current	Low or unknown extinction risk
CapriniGen_spA	63270.3	EP	Afrotropics	N	Y	N	Liberal	Late Pleistocene + Holocene extinctions	High extinction risk
Casinycteris_argynnis	29.9	LC	Afrotropics	Y	Y	Y	Conservative	Current	Low or unknown extinction risk
Cephalophus_adersi	9250	CR	Afrotropics	Y	Y	Y	Conservative	Current	High extinction risk
Cephalophus_callipygus	18249.9	LC	Afrotropics	Y	Y	Y	Conservative	Current	Low or unknown extinction risk
Cephalophus_dorsalis	20000	NT	Afrotropics	Y	Y	Y	Conservative	Current	Low or unknown extinction risk
Cephalophus_harveyi	14500.1	LC	Afrotropics	Y	Y	Y	Conservative	Current	Low or unknown extinction risk
Cephalophus_jentinki	70000.3	EN	Afrotropics	Y	Y	Y	Conservative	Current	High extinction risk
Cephalophus_leucogaster	12699.9	NT	Afrotropics	Y	Y	Y	Conservative	Current	Low or unknown extinction risk
Cephalophus_natalensis	12000	LC	Afrotropics	Y	Y	Y	Conservative	Current	Low or unknown extinction risk
Cephalophus_niger	20400	LC	Afrotropics	Y	Y	Y	Conservative	Current	Low or unknown extinction risk
Cephalophus_nigrifrons	13899.8	LC	Afrotropics	Y	Y	Y	Conservative	Current	Low or unknown extinction risk
Cephalophus_ogilbyi	20000	LC	Afrotropics	Y	Y	Y	Conservative	Current	Low or unknown extinction risk
Cephalophus_rufilatus	12000	LC	Afrotropics	Y	Y	Y	Conservative	Current	Low or unknown extinction risk
Cephalophus_silvicultor	72500.3	NT	Afrotropics	Y	Y	Y	Conservative	Current	Low or unknown extinction risk
Cephalophus_weynsi	17000	LC	Afrotropics	Y	Y	Y	Conservative	Current	Low or unknown extinction risk
Cephalophus_zebra	17500.1	VU	Afrotropics	Y	Y	Y	Conservative	Current	High extinction risk
Cercocebus_agilis	8023.4	LC	Afrotropics	Y	Y	Y	Conservative	Current	Low or unknown extinction risk
Cercocebus_atys	7643.4	NT	Afrotropics	Y	Y	Y	Conservative	Current	Low or unknown extinction risk
Cercocebus_chrysogaster	9475.6	DD	Afrotropics	Y	Y	Y	Conservative	Current	Low or unknown extinction risk
Cercocebus_galeritus	7383	EN	Afrotropics	Y	Y	Y	Conservative	Current	High extinction risk
Cercocebus_sanjei	8023.4	EN	Afrotropics	Y	Y	Y	Conservative	Current	High extinction risk
Cercocebus_torquatus	8135.4	VU	Afrotropics	Y	Y	Y	Conservative	Current	High extinction risk
Cercopithecus_ascanius	3550	LC	Afrotropics	Y	Y	Y	Conservative	Current	Low or unknown extinction risk
Cercopithecus_campbelli	4100	LC	Afrotropics	Y	Y	Y	Conservative	Current	Low or unknown extinction risk
Cercopithecus_cephus	3485	LC	Afrotropics	Y	Y	Y	Conservative	Current	Low or unknown extinction risk
Cercopithecus_diana	4175	VU	Afrotropics	Y	Y	Y	Conservative	Current	High extinction risk
Cercopithecus_dryas	3075	CR	Afrotropics	Y	Y	Y	Conservative	Current	High extinction risk
Cercopithecus_erythrogaster	2500	VU	Afrotropics	Y	Y	Y	Conservative	Current	High extinction risk
Cercopithecus_erythrotis	3918.3	VU	Afrotropics	Y	Y	Y	Conservative	Current	High extinction risk
Cercopithecus_hamlyni	6875	VU	Afrotropics	Y	Y	Y	Conservative	Current	High extinction risk
Cercopithecus_mitis	5000	LC	Afrotropics	Y	Y	Y	Conservative	Current	Low or unknown extinction risk
Cercopithecus_mona	4208.3	LC	Afrotropics	Y	Y	Y	Conservative	Current	Low or unknown extinction risk
Cercopithecus_neglectus	5480	LC	Afrotropics	Y	Y	Y	Conservative	Current	Low or unknown extinction risk
Cercopithecus_nictitans	5803.3	LC	Afrotropics	Y	Y	Y	Conservative	Current	Low or unknown extinction risk
Cercopithecus_petaurista	2775	LC	Afrotropics	Y	Y	Y	Conservative	Current	Low or unknown extinction risk
Cercopithecus_sclateri	3375	VU	Afrotropics	Y	Y	Y	Conservative	Current	High extinction risk
Cheirogaleus_crossleyi	375	DD	Afrotropics	Y	Y	Y	Conservative	Current	Low or unknown extinction risk
Cheirogaleus_major	450	DD	Afrotropics	Y	Y	Y	Conservative	Current	Low or unknown extinction risk
Cheirogaleus_medius	181	LC	Afrotropics	Y	Y	Y	Conservative	Current	Low or unknown extinction risk
Cheirogaleus_minusculus	199.9	DD	Afrotropics	Y	Y	Y	Conservative	Current	Low or unknown extinction risk
Cheirogaleus_sibreei	285.5	CR	Afrotropics	Y	Y	Y	Conservative	Current	High extinction risk
Chlorocebus_aethiops	3975	LC	Afrotropics	Y	Y	Y	Conservative	Current	Low or unknown extinction risk
Chlorocebus_cynosuros	3975	LC	Afrotropics	Y	Y	Y	Conservative	Current	Low or unknown extinction risk
Chlorocebus_djamdjamensis	3975	VU	Afrotropics	Y	Y	Y	Conservative	Current	High extinction risk
Chlorocebus_pygerythrus	3975	LC	Afrotropics	Y	Y	Y	Conservative	Current	Low or unknown extinction risk
Chlorocebus_sabaeus	3975	LC	Afrotropics	Y	Y	Y	Conservative	Current	Low or unknown extinction risk
Chlorocebus_tantalus	4650	LC	Afrotropics	Y	Y	Y	Conservative	Current	Low or unknown extinction risk
Choeropsis_liberiensis	235001	EN	Afrotropics	Y	Y	Y	Conservative	Current	High extinction risk
Civettictis_civetta	12000	LC	Afrotropics	Y	Y	Y	Conservative	Current	Low or unknown extinction risk
Colobus_guereza	16498	LC	Afrotropics	Y	Y	Y	Conservative	Current	Low or unknown extinction risk
Colobus_polykomos	9089.6	VU	Afrotropics	Y	Y	Y	Conservative	Current	High extinction risk
Colobus_satanas	11993.8	VU	Afrotropics	Y	Y	Y	Conservative	Current	High extinction risk
Colobus_vellerosus	11505.2	VU	Afrotropics	Y	Y	Y	Conservative	Current	High extinction risk
Crossarchus_alexandri	1500	LC	Afrotropics	Y	Y	Y	Conservative	Current	Low or unknown extinction risk
Crossarchus_ansorgei	700	LC	Afrotropics	Y	Y	Y	Conservative	Current	Low or unknown extinction risk
Crossarchus_obscurus	1250	LC	Afrotropics	Y	Y	Y	Conservative	Current	Low or unknown extinction risk
Crossarchus_platycephalus	1000	LC	Afrotropics	Y	Y	Y	Conservative	Current	Low or unknown extinction risk
Damaliscus_hypsodon	63000	EP	Afrotropics	N	Y	N	Liberal	Late Pleistocene + Holocene extinctions	High extinction risk
Damaliscus_niro	150000	EP	Afrotropics	N	Y	N	Liberal	Late Pleistocene + Holocene extinctions	High extinction risk
Daubentonia_robustus	14000	EP	Afrotropics	N	Y	N	Liberal	Late Pleistocene + Holocene extinctions	High extinction risk
Dendrohyrax_arboreus	2950	LC	Afrotropics	Y	Y	Y	Conservative	Current	Low or unknown extinction risk
Dendrohyrax_dorsalis	3175	LC	Afrotropics	Y	Y	Y	Conservative	Current	Low or unknown extinction risk
Dendrohyrax_validus	2430	NT	Afrotropics	Y	Y	Y	Conservative	Current	Low or unknown extinction risk
Dendromus_insignis	11.1	LC	Afrotropics	Y	Y	Y	Conservative	Current	Low or unknown extinction risk
Dendromus_kahuziensis	12	CR	Afrotropics	Y	Y	Y	Conservative	Current	High extinction risk
Dendromus_kivu	11	LC	Afrotropics	Y	Y	Y	Conservative	Current	Low or unknown extinction risk
Dendromus_lovati	12	LC	Afrotropics	Y	Y	Y	Conservative	Current	Low or unknown extinction risk
Dendromus_melanotis	9.1	LC	Afrotropics	Y	Y	Y	Conservative	Current	Low or unknown extinction risk
Dendromus_mesomelas	11.1	LC	Afrotropics	Y	Y	Y	Conservative	Current	Low or unknown extinction risk
Dendromus_messorius	14.6	LC	Afrotropics	Y	Y	Y	Conservative	Current	Low or unknown extinction risk
Dendromus_mystacalis	7.7	LC	Afrotropics	Y	Y	Y	Conservative	Current	Low or unknown extinction risk
Dendromus_nyikae	15	LC	Afrotropics	Y	Y	Y	Conservative	Current	Low or unknown extinction risk
Dendromus_oreas	10.7	LC	Afrotropics	Y	Y	Y	Conservative	Current	Low or unknown extinction risk
Dendromus_vernayi	11.5	DD	Afrotropics	Y	Y	Y	Conservative	Current	Low or unknown extinction risk
Dephomys_defua	43.1	LC	Afrotropics	Y	Y	Y	Conservative	Current	Low or unknown extinction risk
Eidolon_dupreanum	283.8	VU	Afrotropics	Y	Y	Y	Conservative	Current	High extinction risk
Eidolon_helvum	253.3	NT	Afrotropics	Y	Y	Y	Conservative	Current	Low or unknown extinction risk
Elephantulus_brachyrhynchus	47.5	LC	Afrotropics	Y	Y	Y	Conservative	Current	Low or unknown extinction risk
Elephantulus_edwardii	48	LC	Afrotropics	Y	Y	Y	Conservative	Current	Low or unknown extinction risk
Elephantulus_fuscipes	57	DD	Afrotropics	Y	Y	Y	Conservative	Current	Low or unknown extinction risk
Elephantulus_fuscus	540	DD	Afrotropics	Y	Y	Y	Conservative	Current	Low or unknown extinction risk
Elephantulus_intufi	49.5	LC	Afrotropics	Y	Y	Y	Conservative	Current	Low or unknown extinction risk
Elephantulus_myurus	52.4	LC	Afrotropics	Y	Y	Y	Conservative	Current	Low or unknown extinction risk
Elephantulus_pilicaudus	45	DD	Afrotropics	Y	Y	Y	Conservative	Current	Low or unknown extinction risk
Elephantulus_revoilii	32.5	DD	Afrotropics	Y	Y	Y	Conservative	Current	Low or unknown extinction risk
Elephantulus_rufescens	37.5	LC	Afrotropics	Y	Y	Y	Conservative	Current	Low or unknown extinction risk
Elephantulus_rupestris	66.4	LC	Afrotropics	Y	Y	Y	Conservative	Current	Low or unknown extinction risk
Elephas_iolensis	6500000	EP	Afrotropics	Y	Y	Y	Conservative	Late Pleistocene + Holocene extinctions	High extinction risk
Epixerus_ebii	592	LC	Afrotropics	Y	Y	Y	Conservative	Current	Low or unknown extinction risk
Epomophorus_angolensis	131.7	NT	Afrotropics	Y	Y	Y	Conservative	Current	Low or unknown extinction risk
Epomophorus_anselli	65.6	DD	Afrotropics	Y	Y	Y	Conservative	Current	Low or unknown extinction risk
Epomophorus_crypturus	111.1	LC	Afrotropics	Y	Y	Y	Conservative	Current	Low or unknown extinction risk
Epomophorus_gambianus	128.9	LC	Afrotropics	Y	Y	Y	Conservative	Current	Low or unknown extinction risk
Epomophorus_grandis	48.6	DD	Afrotropics	Y	Y	Y	Conservative	Current	Low or unknown extinction risk
Epomophorus_labiatus	63	LC	Afrotropics	Y	Y	Y	Conservative	Current	Low or unknown extinction risk
Epomophorus_minimus	44	LC	Afrotropics	Y	Y	Y	Conservative	Current	Low or unknown extinction risk
Epomophorus_wahlbergi	91.6	LC	Afrotropics	Y	Y	Y	Conservative	Current	Low or unknown extinction risk
Epomops_buettikoferi	133.8	LC	Afrotropics	Y	Y	Y	Conservative	Current	Low or unknown extinction risk
Epomops_dobsonii	120	LC	Afrotropics	Y	Y	Y	Conservative	Current	Low or unknown extinction risk
Epomops_franqueti	118.9	LC	Afrotropics	Y	Y	Y	Conservative	Current	Low or unknown extinction risk
Erythrocebus_patas	8090	LC	Afrotropics	Y	Y	Y	Conservative	Current	Low or unknown extinction risk
Eulemur_albifrons	2300	EN	Afrotropics	Y	Y	Y	Conservative	Current	High extinction risk
Eulemur_cinereiceps	1920	CR	Afrotropics	Y	Y	Y	Conservative	Current	High extinction risk
Eulemur_collaris	2375	EN	Afrotropics	Y	Y	Y	Conservative	Current	High extinction risk
Eulemur_coronatus	1650	EN	Afrotropics	Y	Y	Y	Conservative	Current	High extinction risk
Eulemur_fulvus	2500	NT	Afrotropics	Y	Y	Y	Conservative	Current	Low or unknown extinction risk
Eulemur_macaco	1900	VU	Afrotropics	Y	Y	Y	Conservative	Current	High extinction risk
Eulemur_mongoz	1350	CR	Afrotropics	Y	Y	Y	Conservative	Current	High extinction risk
Eulemur_rubriventer	2000	VU	Afrotropics	Y	Y	Y	Conservative	Current	High extinction risk
Eulemur_rufifrons	1820	NT	Afrotropics	Y	Y	Y	Conservative	Current	Low or unknown extinction risk
Eulemur_rufus	2375	VU	Afrotropics	Y	Y	Y	Conservative	Current	High extinction risk
Eulemur_sanfordi	2250	EN	Afrotropics	Y	Y	Y	Conservative	Current	High extinction risk
Euoticus_elegantulus	300	LC	Afrotropics	Y	Y	Y	Conservative	Current	Low or unknown extinction risk
Funisciurus_anerythrus	218	LC	Afrotropics	Y	Y	Y	Conservative	Current	Low or unknown extinction risk
Funisciurus_bayonii	135	DD	Afrotropics	Y	Y	Y	Conservative	Current	Low or unknown extinction risk
Funisciurus_carruthersi	286	LC	Afrotropics	Y	Y	Y	Conservative	Current	Low or unknown extinction risk
Funisciurus_congicus	112	LC	Afrotropics	Y	Y	Y	Conservative	Current	Low or unknown extinction risk
Funisciurus_duchaillui	200	DD	Afrotropics	Y	Y	Y	Conservative	Current	Low or unknown extinction risk
Funisciurus_isabella	109	LC	Afrotropics	Y	Y	Y	Conservative	Current	Low or unknown extinction risk
Funisciurus_lemniscatus	141	LC	Afrotropics	Y	Y	Y	Conservative	Current	Low or unknown extinction risk
Funisciurus_leucogenys	250	LC	Afrotropics	Y	Y	Y	Conservative	Current	Low or unknown extinction risk
Funisciurus_pyrropus	297	LC	Afrotropics	Y	Y	Y	Conservative	Current	Low or unknown extinction risk
Funisciurus_substriatus	186	DD	Afrotropics	Y	Y	Y	Conservative	Current	Low or unknown extinction risk
Galagoides_cocos	144	LC	Afrotropics	Y	Y	Y	Conservative	Current	Low or unknown extinction risk
Galagoides_demidoff	60.1	LC	Afrotropics	Y	Y	Y	Conservative	Current	Low or unknown extinction risk
Galagoides_granti	158.7	LC	Afrotropics	Y	Y	Y	Conservative	Current	Low or unknown extinction risk
Galagoides_orinus	97	NT	Afrotropics	Y	Y	Y	Conservative	Current	Low or unknown extinction risk
Galagoides_rondoensis	84.2	CR	Afrotropics	Y	Y	Y	Conservative	Current	High extinction risk
Galagoides_thomasi	99.7	LC	Afrotropics	Y	Y	Y	Conservative	Current	Low or unknown extinction risk
Galagoides_zanzibaricus	100.5	LC	Afrotropics	Y	Y	Y	Conservative	Current	Low or unknown extinction risk
Galidia_elegans	800	LC	Afrotropics	Y	Y	Y	Conservative	Current	Low or unknown extinction risk
Genetta_genetta	1800	LC	Afrotropics	Y	Y	Y	Conservative	Current	Low or unknown extinction risk
Gorilla_beringei	130000	CR	Afrotropics	Y	Y	Y	Conservative	Current	High extinction risk
Gorilla_gorilla	120950	CR	Afrotropics	Y	Y	Y	Conservative	Current	High extinction risk
Grammomys_aridulus	39.1	DD	Afrotropics	Y	Y	Y	Conservative	Current	Low or unknown extinction risk
Grammomys_buntingi	39.1	DD	Afrotropics	Y	Y	Y	Conservative	Current	Low or unknown extinction risk
Grammomys_caniceps	39.1	DD	Afrotropics	Y	Y	Y	Conservative	Current	Low or unknown extinction risk
Grammomys_cometes	48.5	LC	Afrotropics	Y	Y	Y	Conservative	Current	Low or unknown extinction risk
Grammomys_dolichurus	41.2	LC	Afrotropics	Y	Y	Y	Conservative	Current	Low or unknown extinction risk
Grammomys_dryas	39.1	NT	Afrotropics	Y	Y	Y	Conservative	Current	Low or unknown extinction risk
Grammomys_gigas	39.1	EN	Afrotropics	Y	Y	Y	Conservative	Current	High extinction risk
Grammomys_ibeanus	41.2	LC	Afrotropics	Y	Y	Y	Conservative	Current	Low or unknown extinction risk
Grammomys_kuru	52	LC	Afrotropics	Y	Y	Y	Conservative	Current	Low or unknown extinction risk
Grammomys_macmillani	36	LC	Afrotropics	Y	Y	Y	Conservative	Current	Low or unknown extinction risk
Grammomys_minnae	36	VU	Afrotropics	Y	Y	Y	Conservative	Current	High extinction risk
Graphiurus_angolensis	23.7	DD	Afrotropics	Y	Y	Y	Conservative	Current	Low or unknown extinction risk
Graphiurus_christyi	22.7	LC	Afrotropics	Y	Y	Y	Conservative	Current	Low or unknown extinction risk
Graphiurus_crassicaudatus	23.6	DD	Afrotropics	Y	Y	Y	Conservative	Current	Low or unknown extinction risk
Graphiurus_johnstoni	19.5	DD	Afrotropics	Y	Y	Y	Conservative	Current	Low or unknown extinction risk
Graphiurus_kelleni	20.1	LC	Afrotropics	Y	Y	Y	Conservative	Current	Low or unknown extinction risk
Graphiurus_lorraineus	16.8	LC	Afrotropics	Y	Y	Y	Conservative	Current	Low or unknown extinction risk
Graphiurus_microtis	15.5	LC	Afrotropics	Y	Y	Y	Conservative	Current	Low or unknown extinction risk
Graphiurus_monardi	36.8	DD	Afrotropics	Y	Y	Y	Conservative	Current	Low or unknown extinction risk
Graphiurus_murinus	30	LC	Afrotropics	Y	Y	Y	Conservative	Current	Low or unknown extinction risk
Graphiurus_nagtglasii	45	LC	Afrotropics	Y	Y	Y	Conservative	Current	Low or unknown extinction risk
Graphiurus_ocularis	30.3	LC	Afrotropics	Y	Y	Y	Conservative	Current	Low or unknown extinction risk
Graphiurus_platyops	46.1	LC	Afrotropics	Y	Y	Y	Conservative	Current	Low or unknown extinction risk
Graphiurus_rupicola	53.6	LC	Afrotropics	Y	Y	Y	Conservative	Current	Low or unknown extinction risk
Graphiurus_surdus	25	DD	Afrotropics	Y	Y	Y	Conservative	Current	Low or unknown extinction risk
Hadropithecus_stenognathus	35000	EP	Afrotropics	Y	Y	Y	Conservative	Late Pleistocene + Holocene extinctions	High extinction risk
Heliosciurus_gambianus	295	LC	Afrotropics	Y	Y	Y	Conservative	Current	Low or unknown extinction risk
Heliosciurus_mutabilis	390	LC	Afrotropics	Y	Y	Y	Conservative	Current	Low or unknown extinction risk
Heliosciurus_punctatus	174	DD	Afrotropics	Y	Y	Y	Conservative	Current	Low or unknown extinction risk
Heliosciurus_rufobrachium	371.5	LC	Afrotropics	Y	Y	Y	Conservative	Current	Low or unknown extinction risk
Heliosciurus_ruwenzorii	291	LC	Afrotropics	Y	Y	Y	Conservative	Current	Low or unknown extinction risk
Heliosciurus_undulatus	347.3	DD	Afrotropics	Y	Y	Y	Conservative	Current	Low or unknown extinction risk
Helogale_hirtula	289	LC	Afrotropics	Y	Y	Y	Conservative	Current	Low or unknown extinction risk
Herpestes_flavescens	750	LC	Afrotropics	Y	Y	Y	Conservative	Current	Low or unknown extinction risk
Herpestes_ochraceus	498	LC	Afrotropics	Y	Y	Y	Conservative	Current	Low or unknown extinction risk
Hyaena_hyaena	41705.1	NT	Afrotropics	Y	Y	Y	Conservative	Current	Low or unknown extinction risk
Hybomys_badius	53.4	EN	Afrotropics	Y	Y	Y	Conservative	Current	High extinction risk
Hybomys_basilii	53.4	EN	Afrotropics	Y	Y	Y	Conservative	Current	High extinction risk
Hybomys_lunaris	53.4	VU	Afrotropics	Y	Y	Y	Conservative	Current	High extinction risk
Hybomys_planifrons	49.6	LC	Afrotropics	Y	Y	Y	Conservative	Current	Low or unknown extinction risk
Hybomys_trivirgatus	56.9	LC	Afrotropics	Y	Y	Y	Conservative	Current	Low or unknown extinction risk
Hybomys_univittatus	47.6	LC	Afrotropics	Y	Y	Y	Conservative	Current	Low or unknown extinction risk
Hyemoschus_aquaticus	10850	LC	Afrotropics	Y	Y	Y	Conservative	Current	Low or unknown extinction risk
Hylomyscus_aeta	25.1	LC	Afrotropics	Y	Y	Y	Conservative	Current	Low or unknown extinction risk
Hylomyscus_alleni	18.7	LC	Afrotropics	Y	Y	Y	Conservative	Current	Low or unknown extinction risk
Hylomyscus_baeri	31.8	EN	Afrotropics	Y	Y	Y	Conservative	Current	High extinction risk
Hylomyscus_carillus	26.3	LC	Afrotropics	Y	Y	Y	Conservative	Current	Low or unknown extinction risk
Hylomyscus_denniae	30	LC	Afrotropics	Y	Y	Y	Conservative	Current	Low or unknown extinction risk
Hylomyscus_grandis	33	CR	Afrotropics	Y	Y	Y	Conservative	Current	High extinction risk
Hylomyscus_parvus	12.7	LC	Afrotropics	Y	Y	Y	Conservative	Current	Low or unknown extinction risk
Hylomyscus_stella	20.2	LC	Afrotropics	Y	Y	Y	Conservative	Current	Low or unknown extinction risk
Hypogeomys_australis	1804.1	EP	Afrotropics	N	Y	N	Liberal	Late Pleistocene + Holocene extinctions	High extinction risk
Hypsignathus_monstrosus	335.1	LC	Afrotropics	Y	Y	Y	Conservative	Current	Low or unknown extinction risk
Hystrix_africaeaustralis	14936	LC	Afrotropics	Y	Y	Y	Conservative	Current	Low or unknown extinction risk
Hystrix_cristata	16250	LC	Afrotropics	Y	Y	Y	Conservative	Current	Low or unknown extinction risk
Ichneumia_albicauda	3500	LC	Afrotropics	Y	Y	Y	Conservative	Current	Low or unknown extinction risk
Idiurus_macrotis	30	LC	Afrotropics	Y	Y	Y	Conservative	Current	Low or unknown extinction risk
Idiurus_zenkeri	100	LC	Afrotropics	Y	Y	Y	Conservative	Current	Low or unknown extinction risk
Indri_indri	8000	CR	Afrotropics	Y	Y	Y	Conservative	Current	High extinction risk
Kolpochoerus_majus	264542	EP	Afrotropics	Y	Y	Y	Conservative	Late Pleistocene + Holocene extinctions	High extinction risk
Lemur_catta	2900	EN	Afrotropics	Y	Y	Y	Conservative	Current	High extinction risk
Lissonycteris_angolensis	74.6	LC	Afrotropics	Y	Y	Y	Conservative	Current	Low or unknown extinction risk
Lophocebus_albigena	6984.8	LC	Afrotropics	Y	Y	Y	Conservative	Current	Low or unknown extinction risk
Lophocebus_aterrimus	6984.8	NT	Afrotropics	Y	Y	Y	Conservative	Current	Low or unknown extinction risk
Loxodonta_africana	4400000	VU	Afrotropics	Y	Y	Y	Conservative	Current	High extinction risk
Macroscelides_proboscideus	38.2	LC	Afrotropics	Y	Y	Y	Conservative	Current	Low or unknown extinction risk
Malacomys_cansdalei	71	LC	Afrotropics	Y	Y	Y	Conservative	Current	Low or unknown extinction risk
Malacomys_edwardsi	65	LC	Afrotropics	Y	Y	Y	Conservative	Current	Low or unknown extinction risk
Malacomys_longipes	95.6	LC	Afrotropics	Y	Y	Y	Conservative	Current	Low or unknown extinction risk
Mandrillus_leucophaeus	15000	EN	Afrotropics	Y	Y	Y	Conservative	Current	High extinction risk
Mandrillus_sphinx	18249.9	VU	Afrotropics	Y	Y	Y	Conservative	Current	High extinction risk
Megaladapis_edwardsi	85000	EP	Afrotropics	Y	Y	Y	Conservative	Late Pleistocene + Holocene extinctions	High extinction risk
Megaladapis_grandidieri	74000	EP	Afrotropics	Y	Y	Y	Conservative	Late Pleistocene + Holocene extinctions	High extinction risk
Megaladapis_madagascariensis	46500	EP	Afrotropics	Y	Y	Y	Conservative	Late Pleistocene + Holocene extinctions	High extinction risk
Megalotragus_priscus	200000	EP	Afrotropics	N	Y	N	Liberal	Late Pleistocene + Holocene extinctions	High extinction risk
Meriones_libycus	91.3	LC	Afrotropics	Y	Y	Y	Conservative	Current	Low or unknown extinction risk
Mesopropithecus_globiceps	11000	EP	Afrotropics	Y	Y	Y	Conservative	Late Pleistocene + Holocene extinctions	High extinction risk
Mesopropithecus_pithecoides	14000	EP	Afrotropics	Y	Y	Y	Conservative	Late Pleistocene + Holocene extinctions	High extinction risk
Metridiochoerus_compactus	142000	EP	Afrotropics	Y	Y	Y	Conservative	Late Pleistocene + Holocene extinctions	High extinction risk
Microcebus_berthae	30.5	EN	Afrotropics	Y	Y	Y	Conservative	Current	High extinction risk
Microcebus_bongolavensis	54	EN	Afrotropics	Y	Y	Y	Conservative	Current	High extinction risk
Microcebus_danfossi	63	EN	Afrotropics	Y	Y	Y	Conservative	Current	High extinction risk
Microcebus_griseorufus	62.5	LC	Afrotropics	Y	Y	Y	Conservative	Current	Low or unknown extinction risk
Microcebus_jollyae	61	EN	Afrotropics	Y	Y	Y	Conservative	Current	High extinction risk
Microcebus_lehilahytsara	46.5	VU	Afrotropics	Y	Y	Y	Conservative	Current	High extinction risk
Microcebus_mamiratra	61	CR	Afrotropics	Y	Y	Y	Conservative	Current	High extinction risk
Microcebus_mittermeieri	44	EN	Afrotropics	Y	Y	Y	Conservative	Current	High extinction risk
Microcebus_murinus	60	LC	Afrotropics	Y	Y	Y	Conservative	Current	Low or unknown extinction risk
Microcebus_myoxinus	47.5	VU	Afrotropics	Y	Y	Y	Conservative	Current	High extinction risk
Microcebus_ravelobensis	72	EN	Afrotropics	Y	Y	Y	Conservative	Current	High extinction risk
Microcebus_rufus	42.5	VU	Afrotropics	Y	Y	Y	Conservative	Current	High extinction risk
Microcebus_sambiranensis	44	EN	Afrotropics	Y	Y	Y	Conservative	Current	High extinction risk
Microcebus_simmonsi	65	EN	Afrotropics	Y	Y	Y	Conservative	Current	High extinction risk
Microcebus_tavaratra	61	VU	Afrotropics	Y	Y	Y	Conservative	Current	High extinction risk
Micropteropus_intermedius	44	DD	Afrotropics	Y	Y	Y	Conservative	Current	Low or unknown extinction risk
Micropteropus_pusillus	26.6	LC	Afrotropics	Y	Y	Y	Conservative	Current	Low or unknown extinction risk
Miopithecus_ogouensis	1278.3	LC	Afrotropics	Y	Y	Y	Conservative	Current	Low or unknown extinction risk
Miopithecus_talapoin	1499.2	LC	Afrotropics	Y	Y	Y	Conservative	Current	Low or unknown extinction risk
Mirza_coquereli	308	EN	Afrotropics	Y	Y	Y	Conservative	Current	High extinction risk
Myonycteris_brachycephala	35.8	EN	Afrotropics	Y	Y	Y	Conservative	Current	High extinction risk
Myonycteris_relicta	52	LC	Afrotropics	Y	Y	Y	Conservative	Current	Low or unknown extinction risk
Myonycteris_torquata	42.2	LC	Afrotropics	Y	Y	Y	Conservative	Current	Low or unknown extinction risk
Nandinia_binotata	2000	LC	Afrotropics	Y	Y	Y	Conservative	Current	Low or unknown extinction risk
Neotragus_pygmaeus	4000	LC	Afrotropics	Y	Y	Y	Conservative	Current	Low or unknown extinction risk
Nesotragus_moschatus	6500	LC	Afrotropics	Y	Y	Y	Conservative	Current	Low or unknown extinction risk
Okapia_johnstoni	230001	EN	Afrotropics	Y	Y	Y	Conservative	Current	High extinction risk
Oryx_dammah	200000	EW	Afrotropics	Y	Y	Y	Conservative	Late Pleistocene + Holocene extinctions	High extinction risk
Oryx_gazella	169001	LC	Afrotropics	Y	Y	Y	Conservative	Current	Low or unknown extinction risk
Otocyon_megalotis	4150	LC	Afrotropics	Y	Y	Y	Conservative	Current	Low or unknown extinction risk
Otolemur_crassicaudatus	1500	LC	Afrotropics	Y	Y	Y	Conservative	Current	Low or unknown extinction risk
Otolemur_garnettii	760	LC	Afrotropics	Y	Y	Y	Conservative	Current	Low or unknown extinction risk
Otomys_anchietae	206.5	LC	Afrotropics	Y	Y	Y	Conservative	Current	Low or unknown extinction risk
Otomys_angoniensis	121.9	LC	Afrotropics	Y	Y	Y	Conservative	Current	Low or unknown extinction risk
Otomys_barbouri	107.4	EN	Afrotropics	Y	Y	Y	Conservative	Current	High extinction risk
Otomys_burtoni	90	EN	Afrotropics	Y	Y	Y	Conservative	Current	High extinction risk
Otomys_cuanzensis	90.2	LC	Afrotropics	Y	Y	Y	Conservative	Current	Low or unknown extinction risk
Otomys_denti	120	LC	Afrotropics	Y	Y	Y	Conservative	Current	Low or unknown extinction risk
Otomys_irroratus	118	LC	Afrotropics	Y	Y	Y	Conservative	Current	Low or unknown extinction risk
Otomys_lacustris	92.6	VU	Afrotropics	Y	Y	Y	Conservative	Current	High extinction risk
Otomys_laminatus	145	LC	Afrotropics	Y	Y	Y	Conservative	Current	Low or unknown extinction risk
Otomys_occidentalis	72.8	VU	Afrotropics	Y	Y	Y	Conservative	Current	High extinction risk
Otomys_sloggetti	106.3	LC	Afrotropics	Y	Y	Y	Conservative	Current	Low or unknown extinction risk
Otomys_tropicalis	108.8	LC	Afrotropics	Y	Y	Y	Conservative	Current	Low or unknown extinction risk
Otomys_typus	133.4	LC	Afrotropics	Y	Y	Y	Conservative	Current	Low or unknown extinction risk
Otomys_unisulcatus	124.5	LC	Afrotropics	Y	Y	Y	Conservative	Current	Low or unknown extinction risk
Pachylemur_insignis	11500	EP	Afrotropics	Y	Y	Y	Conservative	Late Pleistocene + Holocene extinctions	High extinction risk
Pachylemur_jullyi	13000	EP	Afrotropics	Y	Y	Y	Conservative	Late Pleistocene + Holocene extinctions	High extinction risk
Palaeopropithecus_ingens	42000	EX	Afrotropics	Y	Y	Y	Conservative	Late Pleistocene + Holocene extinctions	High extinction risk
Palaeopropithecus_maximus	46000	EP	Afrotropics	Y	Y	Y	Conservative	Late Pleistocene + Holocene extinctions	High extinction risk
Pan_paniscus	34000.1	EN	Afrotropics	Y	Y	Y	Conservative	Current	High extinction risk
Pan_troglodytes	42500	EN	Afrotropics	Y	Y	Y	Conservative	Current	High extinction risk
Papio_anubis	28329.2	LC	Afrotropics	Y	Y	Y	Conservative	Current	Low or unknown extinction risk
Papio_papio	15500.2	NT	Afrotropics	Y	Y	Y	Conservative	Current	Low or unknown extinction risk
Parahyaena_brunnea	32200.3	NT	Afrotropics	Y	Y	Y	Conservative	Current	Low or unknown extinction risk
Paraxerus_alexandri	52	LC	Afrotropics	Y	Y	Y	Conservative	Current	Low or unknown extinction risk
Paraxerus_boehmi	70	LC	Afrotropics	Y	Y	Y	Conservative	Current	Low or unknown extinction risk
Paraxerus_cepapi	180	LC	Afrotropics	Y	Y	Y	Conservative	Current	Low or unknown extinction risk
Paraxerus_cooperi	250	DD	Afrotropics	Y	Y	Y	Conservative	Current	Low or unknown extinction risk
Paraxerus_flavovittis	160	LC	Afrotropics	Y	Y	Y	Conservative	Current	Low or unknown extinction risk
Paraxerus_lucifer	700	DD	Afrotropics	Y	Y	Y	Conservative	Current	Low or unknown extinction risk
Paraxerus_ochraceus	104.3	LC	Afrotropics	Y	Y	Y	Conservative	Current	Low or unknown extinction risk
Paraxerus_palliatus	309.3	LC	Afrotropics	Y	Y	Y	Conservative	Current	Low or unknown extinction risk
Paraxerus_poensis	124.5	LC	Afrotropics	Y	Y	Y	Conservative	Current	Low or unknown extinction risk
Paraxerus_vexillarius	675	NT	Afrotropics	Y	Y	Y	Conservative	Current	Low or unknown extinction risk
Paraxerus_vincenti	337.6	EN	Afrotropics	Y	Y	Y	Conservative	Current	High extinction risk
Paremballonura_atrata	4.3	LC	Afrotropics	Y	Y	Y	Conservative	Current	Low or unknown extinction risk
Pelorovis_antiquus	1000000	EP	Afrotropics	N	Y	N	Liberal	Late Pleistocene + Holocene extinctions	High extinction risk
Perodicticus_potto	1100	LC	Afrotropics	Y	Y	Y	Conservative	Current	Low or unknown extinction risk
Petromus_typicus	224	LC	Afrotropics	Y	Y	Y	Conservative	Current	Low or unknown extinction risk
Phacochoerus_aethiopicus	71000.3	LC	Afrotropics	Y	Y	Y	Conservative	Current	Low or unknown extinction risk
Phacochoerus_africanus	82500	LC	Afrotropics	Y	Y	Y	Conservative	Current	Low or unknown extinction risk
Philantomba_maxwellii	12000	LC	Afrotropics	Y	Y	Y	Conservative	Current	Low or unknown extinction risk
Philantomba_monticola	6250	LC	Afrotropics	Y	Y	Y	Conservative	Current	Low or unknown extinction risk
Piliocolobus_kirkii	5630	EN	Afrotropics	Y	Y	Y	Conservative	Current	High extinction risk
Poiana_leightoni	600	VU	Afrotropics	Y	Y	Y	Conservative	Current	High extinction risk
Poiana_richardsonii	500	LC	Afrotropics	Y	Y	Y	Conservative	Current	Low or unknown extinction risk
Potamochoerus_larvatus	97500	LC	Afrotropics	Y	Y	Y	Conservative	Current	Low or unknown extinction risk
Potamochoerus_porcus	70000.3	LC	Afrotropics	Y	Y	Y	Conservative	Current	Low or unknown extinction risk
Praomys_daltoni	38.5	LC	Afrotropics	Y	Y	Y	Conservative	Current	Low or unknown extinction risk
Praomys_degraaffi	45.5	VU	Afrotropics	Y	Y	Y	Conservative	Current	High extinction risk
Praomys_delectorum	36	LC	Afrotropics	Y	Y	Y	Conservative	Current	Low or unknown extinction risk
Praomys_derooi	32	LC	Afrotropics	Y	Y	Y	Conservative	Current	Low or unknown extinction risk
Praomys_hartwigi	57.2	VU	Afrotropics	Y	Y	Y	Conservative	Current	High extinction risk
Praomys_jacksoni	42	LC	Afrotropics	Y	Y	Y	Conservative	Current	Low or unknown extinction risk
Praomys_lukolelae	41.6	LC	Afrotropics	Y	Y	Y	Conservative	Current	Low or unknown extinction risk
Praomys_minor	42.8	LC	Afrotropics	Y	Y	Y	Conservative	Current	Low or unknown extinction risk
Praomys_misonnei	39.1	LC	Afrotropics	Y	Y	Y	Conservative	Current	Low or unknown extinction risk
Praomys_morio	30	EN	Afrotropics	Y	Y	Y	Conservative	Current	High extinction risk
Praomys_mutoni	52	NT	Afrotropics	Y	Y	Y	Conservative	Current	Low or unknown extinction risk
Praomys_obscurus	47.2	EN	Afrotropics	Y	Y	Y	Conservative	Current	High extinction risk
Praomys_petteri	49.3	LC	Afrotropics	Y	Y	Y	Conservative	Current	Low or unknown extinction risk
Praomys_rostratus	40.9	LC	Afrotropics	Y	Y	Y	Conservative	Current	Low or unknown extinction risk
Praomys_tullbergi	35.8	LC	Afrotropics	Y	Y	Y	Conservative	Current	Low or unknown extinction risk
Praomys_verschureni	49	DD	Afrotropics	Y	Y	Y	Conservative	Current	Low or unknown extinction risk
Procolobus_verus	4000	NT	Afrotropics	Y	Y	Y	Conservative	Current	Low or unknown extinction risk
Propithecus_candidus	5750	CR	Afrotropics	Y	Y	Y	Conservative	Current	High extinction risk
Propithecus_coquereli	3900	EN	Afrotropics	Y	Y	Y	Conservative	Current	High extinction risk
Propithecus_coronatus	3900	EN	Afrotropics	Y	Y	Y	Conservative	Current	High extinction risk
Propithecus_deckenii	4000	EN	Afrotropics	Y	Y	Y	Conservative	Current	High extinction risk
Propithecus_diadema	5250	CR	Afrotropics	Y	Y	Y	Conservative	Current	High extinction risk
Propithecus_edwardsi	5750	EN	Afrotropics	Y	Y	Y	Conservative	Current	High extinction risk
Propithecus_perrieri	4350	CR	Afrotropics	Y	Y	Y	Conservative	Current	High extinction risk
Propithecus_tattersalli	3500	CR	Afrotropics	Y	Y	Y	Conservative	Current	High extinction risk
Propithecus_verreauxi	3250	EN	Afrotropics	Y	Y	Y	Conservative	Current	High extinction risk
Protoxerus_aubinnii	350	DD	Afrotropics	Y	Y	Y	Conservative	Current	Low or unknown extinction risk
Protoxerus_stangeri	621.5	LC	Afrotropics	Y	Y	Y	Conservative	Current	Low or unknown extinction risk
Pteropus_livingstonii	588.5	CR	Afrotropics	Y	Y	Y	Conservative	Current	High extinction risk
Pteropus_niger	456.3	VU	Afrotropics	Y	Y	Y	Conservative	Current	High extinction risk
Pteropus_rodricensis	253.8	CR	Afrotropics	Y	Y	Y	Conservative	Current	High extinction risk
Pteropus_rufus	361	VU	Afrotropics	Y	Y	Y	Conservative	Current	High extinction risk
Pteropus_seychellensis	457	LC	Afrotropics	Y	Y	Y	Conservative	Current	Low or unknown extinction risk
Pteropus_subniger	130	EX	Afrotropics	Y	Y	Y	Conservative	Late Pleistocene + Holocene extinctions	High extinction risk
Pteropus_voeltzkowi	527.5	VU	Afrotropics	Y	Y	Y	Conservative	Current	High extinction risk
Raphicerus_campestris	10500	LC	Afrotropics	Y	Y	Y	Conservative	Current	Low or unknown extinction risk
Rhabdomys_pumilio	41.1	LC	Afrotropics	Y	Y	Y	Conservative	Current	Low or unknown extinction risk
Rhynchogale_melleri	2500	LC	Afrotropics	Y	Y	Y	Conservative	Current	Low or unknown extinction risk
Rousettus_aegyptiacus	132.2	LC	Afrotropics	Y	Y	Y	Conservative	Current	Low or unknown extinction risk
Rousettus_lanosus	103	LC	Afrotropics	Y	Y	Y	Conservative	Current	Low or unknown extinction risk
Rousettus_madagascariensis	62.1	NT	Afrotropics	Y	Y	Y	Conservative	Current	Low or unknown extinction risk
Rousettus_obliviosus	44.1	VU	Afrotropics	Y	Y	Y	Conservative	Current	High extinction risk
Rungwecebus_kipunji	13000	CR	Afrotropics	Y	Y	Y	Conservative	Current	High extinction risk
Rusingoryx_atopocranion	150000	EP	Afrotropics	N	Y	N	Liberal	Late Pleistocene + Holocene extinctions	High extinction risk
Salanoia_concolor	650	VU	Afrotropics	Y	Y	Y	Conservative	Current	High extinction risk
Sciurocheirus_alleni	332.5	LC	Afrotropics	Y	Y	Y	Conservative	Current	Low or unknown extinction risk
Sciurocheirus_gabonensis	271.6	LC	Afrotropics	Y	Y	Y	Conservative	Current	Low or unknown extinction risk
Scotonycteris_ophiodon	67.5	NT	Afrotropics	Y	Y	Y	Conservative	Current	Low or unknown extinction risk
Scotonycteris_zenkeri	20.8	LC	Afrotropics	Y	Y	Y	Conservative	Current	Low or unknown extinction risk
Stochomys_longicaudatus	71	LC	Afrotropics	Y	Y	Y	Conservative	Current	Low or unknown extinction risk
Sylvicapra_grimmia	19499.8	LC	Afrotropics	Y	Y	Y	Conservative	Current	Low or unknown extinction risk
Thallomys_loringi	81	LC	Afrotropics	Y	Y	Y	Conservative	Current	Low or unknown extinction risk
Thallomys_nigricauda	124.7	LC	Afrotropics	Y	Y	Y	Conservative	Current	Low or unknown extinction risk
Thallomys_paedulcus	80.5	LC	Afrotropics	Y	Y	Y	Conservative	Current	Low or unknown extinction risk
Thallomys_shortridgei	72	DD	Afrotropics	Y	Y	Y	Conservative	Current	Low or unknown extinction risk
Thryonomys_gregorianus	2707.1	LC	Afrotropics	Y	Y	Y	Conservative	Current	Low or unknown extinction risk
Thryonomys_swinderianus	3180	LC	Afrotropics	Y	Y	Y	Conservative	Current	Low or unknown extinction risk
Tragelaphus_angasii	86600.4	LC	Afrotropics	Y	Y	Y	Conservative	Current	Low or unknown extinction risk
Tragelaphus_derbianus	680000	LC	Afrotropics	Y	Y	Y	Conservative	Current	Low or unknown extinction risk
Tragelaphus_oryx	569994	LC	Afrotropics	Y	Y	Y	Conservative	Current	Low or unknown extinction risk
Ursus_arctos	180520	LC	Afrotropics	Y	Y	Y	Conservative	Current	Low or unknown extinction risk
Varecia_rubra	3450	CR	Afrotropics	Y	Y	Y	Conservative	Current	High extinction risk
Varecia_variegata	3350	CR	Afrotropics	Y	Y	Y	Conservative	Current	High extinction risk
Vulpes_cana	936.9	LC	Afrotropics	Y	Y	Y	Conservative	Current	Low or unknown extinction risk
Vulpes_vulpes	5318.2	LC	Afrotropics	Y	Y	Y	Conservative	Current	Low or unknown extinction risk
Xerus_erythropus	502.4	LC	Afrotropics	Y	Y	Y	Conservative	Current	Low or unknown extinction risk
Xerus_inauris	529	LC	Afrotropics	Y	Y	Y	Conservative	Current	Low or unknown extinction risk
Xerus_princeps	636	LC	Afrotropics	Y	Y	Y	Conservative	Current	Low or unknown extinction risk
Xerus_rutilus	317.5	LC	Afrotropics	Y	Y	Y	Conservative	Current	Low or unknown extinction risk
Abrothrix_longipilis	37.6	LC	Global	Y	Y	Y	Conservative	Current	Low or unknown extinction risk
Acerodon_celebensis	390	VU	Global	Y	Y	Y	Conservative	Current	High extinction risk
Acerodon_humilis	599.6	EN	Global	Y	Y	Y	Conservative	Current	High extinction risk
Acerodon_jubatus	1075	EN	Global	Y	Y	Y	Conservative	Current	High extinction risk
Acerodon_leucotis	513.2	VU	Global	Y	Y	Y	Conservative	Current	High extinction risk
Acerodon_mackloti	470.3	VU	Global	Y	Y	Y	Conservative	Current	High extinction risk
Aconaemys_fuscus	133.5	LC	Global	Y	Y	Y	Conservative	Current	Low or unknown extinction risk
Aconaemys_porteri	92	DD	Global	Y	Y	Y	Conservative	Current	Low or unknown extinction risk
Aconaemys_sagei	96.5	DD	Global	Y	Y	Y	Conservative	Current	Low or unknown extinction risk
Acratocnus_odontrigonus	22990	EP	Global	Y	Y	Y	Conservative	Late Pleistocene + Holocene extinctions	High extinction risk
Acratocnus_ye	21310	EP	Global	Y	Y	Y	Conservative	Late Pleistocene + Holocene extinctions	High extinction risk
Aegialomys_xanthaeolus	79.8	LC	Global	Y	Y	Y	Conservative	Current	Low or unknown extinction risk
Aeromys_tephromelas	1075	DD	Global	Y	Y	Y	Conservative	Current	Low or unknown extinction risk
Aeromys_thomasi	1435	LC	Global	Y	Y	Y	Conservative	Current	Low or unknown extinction risk
Aethalops_aequalis	11.6	LC	Global	Y	Y	Y	Conservative	Current	Low or unknown extinction risk
Aethalops_alecto	15	LC	Global	Y	Y	Y	Conservative	Current	Low or unknown extinction risk
Aethomys_bocagei	107.6	LC	Global	Y	Y	Y	Conservative	Current	Low or unknown extinction risk
Aethomys_chrysophilus	74.9	LC	Global	Y	Y	Y	Conservative	Current	Low or unknown extinction risk
Aethomys_ineptus	74.9	LC	Global	Y	Y	Y	Conservative	Current	Low or unknown extinction risk
Aethomys_kaiseri	90	LC	Global	Y	Y	Y	Conservative	Current	Low or unknown extinction risk
Aethomys_nyikae	77	LC	Global	Y	Y	Y	Conservative	Current	Low or unknown extinction risk
Aethomys_silindensis	107.6	DD	Global	Y	Y	Y	Conservative	Current	Low or unknown extinction risk
Aethomys_stannarius	107.6	DD	Global	Y	Y	Y	Conservative	Current	Low or unknown extinction risk
Aethomys_thomasi	107.6	LC	Global	Y	Y	Y	Conservative	Current	Low or unknown extinction risk
Agalmaceros_blicki	60000	EP	Global	N	Y	N	Liberal	Late Pleistocene + Holocene extinctions	High extinction risk
Ailurus_fulgens	4900	EN	Global	Y	Y	Y	Conservative	Current	High extinction risk
Alionycteris_paucidentata	16.2	LC	Global	Y	Y	Y	Conservative	Current	Low or unknown extinction risk
Allocebus_trichotis	77.5	VU	Global	Y	Y	Y	Conservative	Current	High extinction risk
Allochrocebus_lhoesti	5375	VU	Global	Y	Y	Y	Conservative	Current	High extinction risk
Allochrocebus_preussi	5250	EN	Global	Y	Y	Y	Conservative	Current	High extinction risk
Allochrocebus_solatus	6500	VU	Global	Y	Y	Y	Conservative	Current	High extinction risk
Alouatta_arctoidea	5390	LC	Global	Y	Y	Y	Conservative	Current	Low or unknown extinction risk
Alouatta_belzebul	6400	VU	Global	Y	Y	Y	Conservative	Current	High extinction risk
Alouatta_caraya	5862.5	LC	Global	Y	Y	Y	Conservative	Current	Low or unknown extinction risk
Alouatta_discolor	6262.8	VU	Global	Y	Y	Y	Conservative	Current	High extinction risk
Alouatta_guariba	5589.2	LC	Global	Y	Y	Y	Conservative	Current	Low or unknown extinction risk
Alouatta_macconnelli	7554.8	LC	Global	Y	Y	Y	Conservative	Current	Low or unknown extinction risk
Alouatta_nigerrima	7662	LC	Global	Y	Y	Y	Conservative	Current	Low or unknown extinction risk
Alouatta_palliata	7275	LC	Global	Y	Y	Y	Conservative	Current	Low or unknown extinction risk
Alouatta_pigra	7000	EN	Global	Y	Y	Y	Conservative	Current	High extinction risk
Alouatta_sara	6611	LC	Global	Y	Y	Y	Conservative	Current	Low or unknown extinction risk
Alouatta_ululata	6682.1	EN	Global	Y	Y	Y	Conservative	Current	High extinction risk
Amblyrhiza_inundata	93325.4	EP	Global	Y	Y	Y	Conservative	Late Pleistocene + Holocene extinctions	High extinction risk
Ametrida_centurio	10.3	LC	Global	Y	Y	Y	Conservative	Current	Low or unknown extinction risk
Anathana_ellioti	160	LC	Global	Y	Y	Y	Conservative	Current	Low or unknown extinction risk
Anisomys_imitator	510.5	LC	Global	Y	Y	Y	Conservative	Current	Low or unknown extinction risk
Anomalurus_beecrofti	389	LC	Global	Y	Y	Y	Conservative	Current	Low or unknown extinction risk
Anomalurus_derbianus	650	LC	Global	Y	Y	Y	Conservative	Current	Low or unknown extinction risk
Anomalurus_pelii	1770	DD	Global	Y	Y	Y	Conservative	Current	Low or unknown extinction risk
Anomalurus_pusillus	250	LC	Global	Y	Y	Y	Conservative	Current	Low or unknown extinction risk
Anoura_latidens	14.7	LC	Global	Y	Y	Y	Conservative	Current	Low or unknown extinction risk
Anoura_luismanueli	8.5	LC	Global	Y	Y	Y	Conservative	Current	Low or unknown extinction risk
Antidorcas_australis	40000	EP	Global	N	Y	N	Liberal	Late Pleistocene + Holocene extinctions	High extinction risk
Antidorcas_bondi	34000	EP	Global	N	Y	N	Liberal	Late Pleistocene + Holocene extinctions	High extinction risk
Antifer_ultra	86666.2	EP	Global	N	Y	N	Liberal	Late Pleistocene + Holocene extinctions	High extinction risk
Antillomys_rayi	460	EP	Global	N	Y	N	Liberal	Late Pleistocene + Holocene extinctions	High extinction risk
Antillothrix_bernensis	4570	EP	Global	Y	Y	Y	Conservative	Late Pleistocene + Holocene extinctions	High extinction risk
Aotus_azarae	963	LC	Global	Y	Y	Y	Conservative	Current	Low or unknown extinction risk
Aotus_brumbacki	800	VU	Global	Y	Y	Y	Conservative	Current	High extinction risk
Aotus_griseimembra	966	VU	Global	Y	Y	Y	Conservative	Current	High extinction risk
Aotus_jorgehernandezi	873	DD	Global	Y	Y	Y	Conservative	Current	Low or unknown extinction risk
Aotus_lemurinus	873	VU	Global	Y	Y	Y	Conservative	Current	High extinction risk
Aotus_miconax	800	VU	Global	Y	Y	Y	Conservative	Current	High extinction risk
Aotus_nancymaae	788	LC	Global	Y	Y	Y	Conservative	Current	Low or unknown extinction risk
Aotus_nigriceps	1060	LC	Global	Y	Y	Y	Conservative	Current	Low or unknown extinction risk
Aotus_trivirgatus	900	LC	Global	Y	Y	Y	Conservative	Current	Low or unknown extinction risk
Aotus_vociferans	873	LC	Global	Y	Y	Y	Conservative	Current	Low or unknown extinction risk
Aotus_zonalis	902.5	DD	Global	Y	Y	Y	Conservative	Current	Low or unknown extinction risk
Apodemus_agrarius	23.3	LC	Global	Y	Y	Y	Conservative	Current	Low or unknown extinction risk
Apodemus_draco	22.3	LC	Global	Y	Y	Y	Conservative	Current	Low or unknown extinction risk
Apodemus_gurkha	39.9	LC	Global	Y	Y	Y	Conservative	Current	Low or unknown extinction risk
Apodemus_latronum	35.2	LC	Global	Y	Y	Y	Conservative	Current	Low or unknown extinction risk
Apodemus_pallipes	25.5	LC	Global	Y	Y	Y	Conservative	Current	Low or unknown extinction risk
Apodemus_peninsulae	32.9	LC	Global	Y	Y	Y	Conservative	Current	Low or unknown extinction risk
Apodemus_rusiges	30.1	LC	Global	Y	Y	Y	Conservative	Current	Low or unknown extinction risk
Apodemus_semotus	28.8	LC	Global	Y	Y	Y	Conservative	Current	Low or unknown extinction risk
Apodemus_uralensis	17.1	LC	Global	Y	Y	Y	Conservative	Current	Low or unknown extinction risk
Aproteles_bulmerae	600	CR	Global	Y	Y	Y	Conservative	Current	High extinction risk
Archaeoindris_fontoynonti	160000	EP	Global	Y	Y	Y	Conservative	Late Pleistocene + Holocene extinctions	High extinction risk
Archaeolemur_edwardsi	26500	EP	Global	Y	Y	Y	Conservative	Late Pleistocene + Holocene extinctions	High extinction risk
Archaeolemur_majori	18000	EP	Global	Y	Y	Y	Conservative	Late Pleistocene + Holocene extinctions	High extinction risk
Arctictis_binturong	9875	VU	Global	Y	Y	Y	Conservative	Current	High extinction risk
Arctocebus_aureus	235	LC	Global	Y	Y	Y	Conservative	Current	Low or unknown extinction risk
Arctocebus_calabarensis	210	LC	Global	Y	Y	Y	Conservative	Current	Low or unknown extinction risk
Arctogalidia_trivirgata	2250	LC	Global	Y	Y	Y	Conservative	Current	Low or unknown extinction risk
Arctotherium_tarijense	110170	EP	Global	Y	Y	Y	Conservative	Late Pleistocene + Holocene extinctions	High extinction risk
Arctotherium_wingei	73498.6	EP	Global	Y	Y	Y	Conservative	Late Pleistocene + Holocene extinctions	High extinction risk
Ardops_nichollsi	17.2	LC	Global	Y	Y	Y	Conservative	Current	Low or unknown extinction risk
Ariteus_flavescens	11.9	LC	Global	Y	Y	Y	Conservative	Current	Low or unknown extinction risk
Artibeus_amplus	60	LC	Global	Y	Y	Y	Conservative	Current	Low or unknown extinction risk
Artibeus_anthonyi	55.2	EP	Global	Y	Y	Y	Conservative	Late Pleistocene + Holocene extinctions	High extinction risk
Artibeus_concolor	19.4	LC	Global	Y	Y	Y	Conservative	Current	Low or unknown extinction risk
Artibeus_fimbriatus	63.9	LC	Global	Y	Y	Y	Conservative	Current	Low or unknown extinction risk
Artibeus_fraterculus	39.5	LC	Global	Y	Y	Y	Conservative	Current	Low or unknown extinction risk
Artibeus_hirsutus	38.7	LC	Global	Y	Y	Y	Conservative	Current	Low or unknown extinction risk
Artibeus_inopinatus	29.3	DD	Global	Y	Y	Y	Conservative	Current	Low or unknown extinction risk
Artibeus_jamaicensis	42.2	LC	Global	Y	Y	Y	Conservative	Current	Low or unknown extinction risk
Artibeus_lituratus	60.5	LC	Global	Y	Y	Y	Conservative	Current	Low or unknown extinction risk
Artibeus_obscurus	35.2	LC	Global	Y	Y	Y	Conservative	Current	Low or unknown extinction risk
Artibeus_planirostris	47	LC	Global	Y	Y	Y	Conservative	Current	Low or unknown extinction risk
Atelerix_albiventris	600	LC	Global	Y	Y	Y	Conservative	Current	Low or unknown extinction risk
Atelerix_frontalis	309.5	LC	Global	Y	Y	Y	Conservative	Current	Low or unknown extinction risk
Atelerix_sclateri	436.5	LC	Global	Y	Y	Y	Conservative	Current	Low or unknown extinction risk
Ateles_belzebuth	5000	EN	Global	Y	Y	Y	Conservative	Current	High extinction risk
Ateles_chamek	6000	EN	Global	Y	Y	Y	Conservative	Current	High extinction risk
Ateles_fusciceps	9100	CR	Global	Y	Y	Y	Conservative	Current	High extinction risk
Ateles_geoffroyi	5284.9	EN	Global	Y	Y	Y	Conservative	Current	High extinction risk
Ateles_hybridus	8675	CR	Global	Y	Y	Y	Conservative	Current	High extinction risk
Ateles_marginatus	6000	EN	Global	Y	Y	Y	Conservative	Current	High extinction risk
Ateles_paniscus	7900.1	VU	Global	Y	Y	Y	Conservative	Current	High extinction risk
Atherurus_africanus	1934	LC	Global	Y	Y	Y	Conservative	Current	Low or unknown extinction risk
Atherurus_macrourus	2000	LC	Global	Y	Y	Y	Conservative	Current	Low or unknown extinction risk
Atilax_paludinosus	3300	LC	Global	Y	Y	Y	Conservative	Current	Low or unknown extinction risk
Auliscomys_boliviensis	65.7	LC	Global	Y	Y	Y	Conservative	Current	Low or unknown extinction risk
Auliscomys_pictus	54.7	LC	Global	Y	Y	Y	Conservative	Current	Low or unknown extinction risk
Auliscomys_sublimis	38	LC	Global	Y	Y	Y	Conservative	Current	Low or unknown extinction risk
Avahi_betsileo	1050	EN	Global	Y	Y	Y	Conservative	Current	High extinction risk
Avahi_cleesei	830	EN	Global	Y	Y	Y	Conservative	Current	High extinction risk
Avahi_laniger	1300	VU	Global	Y	Y	Y	Conservative	Current	High extinction risk
Avahi_meridionalis	1060	EN	Global	Y	Y	Y	Conservative	Current	High extinction risk
Avahi_peyrierasi	920	VU	Global	Y	Y	Y	Conservative	Current	High extinction risk
Avahi_ramanantsoavanai	980	VU	Global	Y	Y	Y	Conservative	Current	High extinction risk
Avahi_unicolor	850	EN	Global	Y	Y	Y	Conservative	Current	High extinction risk
Axis_axis	66172.8	LC	Global	Y	Y	Y	Conservative	Current	Low or unknown extinction risk
Axis_porcinus	34127.8	EN	Global	Y	Y	Y	Conservative	Current	High extinction risk
Babakotia_radofilai	21000	EP	Global	Y	Y	Y	Conservative	Late Pleistocene + Holocene extinctions	High extinction risk
Babyrousa_babyrussa	100000	VU	Global	Y	Y	Y	Conservative	Current	High extinction risk
Babyrousa_celebensis	84327.5	VU	Global	Y	Y	Y	Conservative	Current	High extinction risk
Babyrousa_togeanensis	113763	EN	Global	Y	Y	Y	Conservative	Current	High extinction risk
Balionycteris_maculata	13.4	LC	Global	Y	Y	Y	Conservative	Current	Low or unknown extinction risk
Bandicota_bengalensis	188.5	LC	Global	Y	Y	Y	Conservative	Current	Low or unknown extinction risk
Bandicota_indica	720	LC	Global	Y	Y	Y	Conservative	Current	Low or unknown extinction risk
Bandicota_savilei	199	LC	Global	Y	Y	Y	Conservative	Current	Low or unknown extinction risk
Bassaricyon_alleni	1235	LC	Global	Y	Y	Y	Conservative	Current	Low or unknown extinction risk
Bassaricyon_gabbii	1250	LC	Global	Y	Y	Y	Conservative	Current	Low or unknown extinction risk
Bassariscus_astutus	1129.5	LC	Global	Y	Y	Y	Conservative	Current	Low or unknown extinction risk
Bassariscus_sumichrasti	900	LC	Global	Y	Y	Y	Conservative	Current	Low or unknown extinction risk
Batomys_dentatus	196	DD	Global	Y	Y	Y	Conservative	Current	Low or unknown extinction risk
Batomys_granti	177.8	NT	Global	Y	Y	Y	Conservative	Current	Low or unknown extinction risk
Batomys_russatus	115	EN	Global	Y	Y	Y	Conservative	Current	High extinction risk
Batomys_salomonseni	187	LC	Global	Y	Y	Y	Conservative	Current	Low or unknown extinction risk
Berylmys_berdmorei	235	LC	Global	Y	Y	Y	Conservative	Current	Low or unknown extinction risk
Berylmys_bowersi	300	LC	Global	Y	Y	Y	Conservative	Current	Low or unknown extinction risk
Berylmys_mackenziei	256	DD	Global	Y	Y	Y	Conservative	Current	Low or unknown extinction risk
Berylmys_manipulus	116	DD	Global	Y	Y	Y	Conservative	Current	Low or unknown extinction risk
Boromys_offella	320	EX	Global	Y	Y	Y	Conservative	Late Pleistocene + Holocene extinctions	High extinction risk
Boromys_torrei	120	EX	Global	Y	Y	Y	Conservative	Late Pleistocene + Holocene extinctions	High extinction risk
Borungaboodie_hatcheri	10000	EP	Global	N	Y	N	Liberal	Late Pleistocene + Holocene extinctions	High extinction risk
Boselaphus_tragocamelus	169000	LC	Global	Y	Y	Y	Conservative	Current	Low or unknown extinction risk
Brachyphylla_cavernarum	46.2	LC	Global	Y	Y	Y	Conservative	Current	Low or unknown extinction risk
Brachyphylla_nana	35.8	LC	Global	Y	Y	Y	Conservative	Current	Low or unknown extinction risk
Brachyteles_arachnoides	13499.9	EN	Global	Y	Y	Y	Conservative	Current	High extinction risk
Brachyteles_hypoxanthus	8865	CR	Global	Y	Y	Y	Conservative	Current	High extinction risk
Brotomys_voratus	120	EX	Global	Y	Y	Y	Conservative	Late Pleistocene + Holocene extinctions	High extinction risk
Bubalus_arnee	725000	EN	Global	Y	Y	Y	Conservative	Current	High extinction risk
Bubalus_depressicornis	88000	EN	Global	Y	Y	Y	Conservative	Current	High extinction risk
Bubalus_grovesi	117000	EP	Global	N	Y	N	Liberal	Late Pleistocene + Holocene extinctions	High extinction risk
Bubalus_palaeokerabau	1.12594e+06	EP	Global	N	Y	N	Liberal	Late Pleistocene + Holocene extinctions	High extinction risk
Bunomys_andrewsi	125	LC	Global	Y	Y	Y	Conservative	Current	Low or unknown extinction risk
Bunomys_chrysocomus	116	LC	Global	Y	Y	Y	Conservative	Current	Low or unknown extinction risk
Bunomys_coelestis	120	CR	Global	Y	Y	Y	Conservative	Current	High extinction risk
Bunomys_fratrorum	135	VU	Global	Y	Y	Y	Conservative	Current	High extinction risk
Bunomys_penitus	170	NT	Global	Y	Y	Y	Conservative	Current	Low or unknown extinction risk
Bunomys_prolatus	131	EN	Global	Y	Y	Y	Conservative	Current	High extinction risk
Burramys_parvus	41.5	CR	Global	Y	Y	Y	Conservative	Current	High extinction risk
Cacajao_calvus	5796	VU	Global	Y	Y	Y	Conservative	Current	High extinction risk
Cacajao_hosomi	3100	VU	Global	Y	Y	Y	Conservative	Current	High extinction risk
Caenolestes_caniventer	40	NT	Global	Y	Y	Y	Conservative	Current	Low or unknown extinction risk
Caipora_bambuiorum	20500	EP	Global	Y	Y	Y	Conservative	Late Pleistocene + Holocene extinctions	High extinction risk
Callicebus_barbarabrownae	1228.7	CR	Global	Y	Y	Y	Conservative	Current	High extinction risk
Callicebus_coimbrai	1181.7	EN	Global	Y	Y	Y	Conservative	Current	High extinction risk
Callicebus_melanochir	1322.4	VU	Global	Y	Y	Y	Conservative	Current	High extinction risk
Callicebus_nigrifrons	1215.1	NT	Global	Y	Y	Y	Conservative	Current	Low or unknown extinction risk
Callicebus_personatus	1350	VU	Global	Y	Y	Y	Conservative	Current	High extinction risk
Callimico_goeldii	480	VU	Global	Y	Y	Y	Conservative	Current	High extinction risk
Callithrix_aurita	342	VU	Global	Y	Y	Y	Conservative	Current	High extinction risk
Callithrix_flaviceps	342	EN	Global	Y	Y	Y	Conservative	Current	High extinction risk
Callithrix_geoffroyi	342	LC	Global	Y	Y	Y	Conservative	Current	Low or unknown extinction risk
Callithrix_jacchus	292	LC	Global	Y	Y	Y	Conservative	Current	Low or unknown extinction risk
Callithrix_kuhlii	342	NT	Global	Y	Y	Y	Conservative	Current	Low or unknown extinction risk
Callithrix_penicillata	342	LC	Global	Y	Y	Y	Conservative	Current	Low or unknown extinction risk
Callosciurus_adamsi	134.5	NT	Global	Y	Y	Y	Conservative	Current	Low or unknown extinction risk
Callosciurus_albescens	157.4	DD	Global	Y	Y	Y	Conservative	Current	Low or unknown extinction risk
Callosciurus_baluensis	356	LC	Global	Y	Y	Y	Conservative	Current	Low or unknown extinction risk
Callosciurus_caniceps	257	LC	Global	Y	Y	Y	Conservative	Current	Low or unknown extinction risk
Callosciurus_erythraeus	280	LC	Global	Y	Y	Y	Conservative	Current	Low or unknown extinction risk
Callosciurus_finlaysonii	278	LC	Global	Y	Y	Y	Conservative	Current	Low or unknown extinction risk
Callosciurus_inornatus	325	LC	Global	Y	Y	Y	Conservative	Current	Low or unknown extinction risk
Callosciurus_melanogaster	278	VU	Global	Y	Y	Y	Conservative	Current	High extinction risk
Callosciurus_nigrovittatus	202	NT	Global	Y	Y	Y	Conservative	Current	Low or unknown extinction risk
Callosciurus_notatus	197.5	LC	Global	Y	Y	Y	Conservative	Current	Low or unknown extinction risk
Callosciurus_orestes	278	LC	Global	Y	Y	Y	Conservative	Current	Low or unknown extinction risk
Callosciurus_phayrei	269	LC	Global	Y	Y	Y	Conservative	Current	Low or unknown extinction risk
Callosciurus_prevostii	361.5	LC	Global	Y	Y	Y	Conservative	Current	Low or unknown extinction risk
Callosciurus_pygerythrus	252	LC	Global	Y	Y	Y	Conservative	Current	Low or unknown extinction risk
Caluromys_derbianus	297	LC	Global	Y	Y	Y	Conservative	Current	Low or unknown extinction risk
Caluromys_lanatus	325	LC	Global	Y	Y	Y	Conservative	Current	Low or unknown extinction risk
Caluromys_philander	229.3	LC	Global	Y	Y	Y	Conservative	Current	Low or unknown extinction risk
Caluromysiops_irrupta	250	LC	Global	Y	Y	Y	Conservative	Current	Low or unknown extinction risk
Camelops_hesternus	1100000	EP	Global	N	Y	N	Liberal	Late Pleistocene + Holocene extinctions	High extinction risk
Camelus_dromedarius	800000	EP	Global	N	Y	N	Liberal	Late Pleistocene + Holocene extinctions	High extinction risk
Canis_aureus	10345.2	LC	Global	Y	Y	Y	Conservative	Current	Low or unknown extinction risk
Capreolus_miyakoensis	24099.3	EP	Global	N	Y	N	Liberal	Late Pleistocene + Holocene extinctions	High extinction risk
Capricornis_swinhoei	21000	LC	Global	Y	Y	Y	Conservative	Current	Low or unknown extinction risk
CapriniGen_spA	63270.3	EP	Global	N	Y	N	Liberal	Late Pleistocene + Holocene extinctions	High extinction risk
Capromeryx_minor	10510	EP	Global	N	Y	N	Liberal	Late Pleistocene + Holocene extinctions	High extinction risk
Capromys_pilorides	3090	LC	Global	Y	Y	Y	Conservative	Current	Low or unknown extinction risk
Carollia_brevicauda	14.4	LC	Global	Y	Y	Y	Conservative	Current	Low or unknown extinction risk
Carollia_castanea	13.3	LC	Global	Y	Y	Y	Conservative	Current	Low or unknown extinction risk
Carollia_manu	18.7	LC	Global	Y	Y	Y	Conservative	Current	Low or unknown extinction risk
Carollia_perspicillata	18	LC	Global	Y	Y	Y	Conservative	Current	Low or unknown extinction risk
Carollia_sowelli	16.5	LC	Global	Y	Y	Y	Conservative	Current	Low or unknown extinction risk
Carollia_subrufa	15.6	LC	Global	Y	Y	Y	Conservative	Current	Low or unknown extinction risk
Casinycteris_argynnis	29.9	LC	Global	Y	Y	Y	Conservative	Current	Low or unknown extinction risk
Catagonus_stenocephalus	34737.6	EP	Global	Y	Y	Y	Conservative	Late Pleistocene + Holocene extinctions	High extinction risk
Catonyx_cuvieri	158985	EP	Global	Y	Y	N	Default	Late Pleistocene + Holocene extinctions	High extinction risk
Cebuella_pygmaea	70	LC	Global	Y	Y	Y	Conservative	Current	Low or unknown extinction risk
Cebus_albifrons	2629	LC	Global	Y	Y	Y	Conservative	Current	Low or unknown extinction risk
Cebus_kaapori	2600	CR	Global	Y	Y	Y	Conservative	Current	High extinction risk
Centurio_senex	21.2	LC	Global	Y	Y	Y	Conservative	Current	Low or unknown extinction risk
Cephalophus_adersi	9250	CR	Global	Y	Y	Y	Conservative	Current	High extinction risk
Cephalophus_callipygus	18249.9	LC	Global	Y	Y	Y	Conservative	Current	Low or unknown extinction risk
Cephalophus_dorsalis	20000	NT	Global	Y	Y	Y	Conservative	Current	Low or unknown extinction risk
Cephalophus_harveyi	14500.1	LC	Global	Y	Y	Y	Conservative	Current	Low or unknown extinction risk
Cephalophus_jentinki	70000.3	EN	Global	Y	Y	Y	Conservative	Current	High extinction risk
Cephalophus_leucogaster	12699.9	NT	Global	Y	Y	Y	Conservative	Current	Low or unknown extinction risk
Cephalophus_natalensis	12000	LC	Global	Y	Y	Y	Conservative	Current	Low or unknown extinction risk
Cephalophus_niger	20400	LC	Global	Y	Y	Y	Conservative	Current	Low or unknown extinction risk
Cephalophus_nigrifrons	13899.8	LC	Global	Y	Y	Y	Conservative	Current	Low or unknown extinction risk
Cephalophus_ogilbyi	20000	LC	Global	Y	Y	Y	Conservative	Current	Low or unknown extinction risk
Cephalophus_rufilatus	12000	LC	Global	Y	Y	Y	Conservative	Current	Low or unknown extinction risk
Cephalophus_silvicultor	72500.3	NT	Global	Y	Y	Y	Conservative	Current	Low or unknown extinction risk
Cephalophus_weynsi	17000	LC	Global	Y	Y	Y	Conservative	Current	Low or unknown extinction risk
Cephalophus_zebra	17500.1	VU	Global	Y	Y	Y	Conservative	Current	High extinction risk
Cercartetus_caudatus	25	LC	Global	Y	Y	Y	Conservative	Current	Low or unknown extinction risk
Cercartetus_concinnus	13	LC	Global	Y	Y	Y	Conservative	Current	Low or unknown extinction risk
Cercartetus_lepidus	7	LC	Global	Y	Y	Y	Conservative	Current	Low or unknown extinction risk
Cercartetus_nanus	24	LC	Global	Y	Y	Y	Conservative	Current	Low or unknown extinction risk
Cercocebus_agilis	8023.4	LC	Global	Y	Y	Y	Conservative	Current	Low or unknown extinction risk
Cercocebus_atys	7643.4	NT	Global	Y	Y	Y	Conservative	Current	Low or unknown extinction risk
Cercocebus_chrysogaster	9475.6	DD	Global	Y	Y	Y	Conservative	Current	Low or unknown extinction risk
Cercocebus_galeritus	7383	EN	Global	Y	Y	Y	Conservative	Current	High extinction risk
Cercocebus_sanjei	8023.4	EN	Global	Y	Y	Y	Conservative	Current	High extinction risk
Cercocebus_torquatus	8135.4	VU	Global	Y	Y	Y	Conservative	Current	High extinction risk
Cercopithecus_ascanius	3550	LC	Global	Y	Y	Y	Conservative	Current	Low or unknown extinction risk
Cercopithecus_campbelli	4100	LC	Global	Y	Y	Y	Conservative	Current	Low or unknown extinction risk
Cercopithecus_cephus	3485	LC	Global	Y	Y	Y	Conservative	Current	Low or unknown extinction risk
Cercopithecus_diana	4175	VU	Global	Y	Y	Y	Conservative	Current	High extinction risk
Cercopithecus_dryas	3075	CR	Global	Y	Y	Y	Conservative	Current	High extinction risk
Cercopithecus_erythrogaster	2500	VU	Global	Y	Y	Y	Conservative	Current	High extinction risk
Cercopithecus_erythrotis	3918.3	VU	Global	Y	Y	Y	Conservative	Current	High extinction risk
Cercopithecus_hamlyni	6875	VU	Global	Y	Y	Y	Conservative	Current	High extinction risk
Cercopithecus_mitis	5000	LC	Global	Y	Y	Y	Conservative	Current	Low or unknown extinction risk
Cercopithecus_mona	4208.3	LC	Global	Y	Y	Y	Conservative	Current	Low or unknown extinction risk
Cercopithecus_neglectus	5480	LC	Global	Y	Y	Y	Conservative	Current	Low or unknown extinction risk
Cercopithecus_nictitans	5803.3	LC	Global	Y	Y	Y	Conservative	Current	Low or unknown extinction risk
Cercopithecus_petaurista	2775	LC	Global	Y	Y	Y	Conservative	Current	Low or unknown extinction risk
Cercopithecus_sclateri	3375	VU	Global	Y	Y	Y	Conservative	Current	High extinction risk
Cerdocyon_thous	5240	LC	Global	Y	Y	Y	Conservative	Current	Low or unknown extinction risk
Cerradomys_maracajuensis	91.1	LC	Global	Y	Y	Y	Conservative	Current	Low or unknown extinction risk
Cerradomys_marinhus	130	DD	Global	Y	Y	Y	Conservative	Current	Low or unknown extinction risk
Cerradomys_scotti	92	LC	Global	Y	Y	Y	Conservative	Current	Low or unknown extinction risk
Cerradomys_subflavus	96.4	LC	Global	Y	Y	Y	Conservative	Current	Low or unknown extinction risk
Cervus_astylodon	18492.7	EP	Global	N	Y	N	Liberal	Late Pleistocene + Holocene extinctions	High extinction risk
Chacodelphys_formosa	10	NT	Global	Y	Y	Y	Conservative	Current	Low or unknown extinction risk
Chaetomys_subspinosus	1300	VU	Global	Y	Y	Y	Conservative	Current	High extinction risk
Cheirogaleus_crossleyi	375	DD	Global	Y	Y	Y	Conservative	Current	Low or unknown extinction risk
Cheirogaleus_major	450	DD	Global	Y	Y	Y	Conservative	Current	Low or unknown extinction risk
Cheirogaleus_medius	181	LC	Global	Y	Y	Y	Conservative	Current	Low or unknown extinction risk
Cheirogaleus_minusculus	199.9	DD	Global	Y	Y	Y	Conservative	Current	Low or unknown extinction risk
Cheirogaleus_sibreei	285.5	CR	Global	Y	Y	Y	Conservative	Current	High extinction risk
Chiroderma_doriae	19.9	LC	Global	Y	Y	Y	Conservative	Current	Low or unknown extinction risk
Chiroderma_improvisum	35	EN	Global	Y	Y	Y	Conservative	Current	High extinction risk
Chiroderma_salvini	25.5	LC	Global	Y	Y	Y	Conservative	Current	Low or unknown extinction risk
Chiroderma_trinitatum	13.7	LC	Global	Y	Y	Y	Conservative	Current	Low or unknown extinction risk
Chiroderma_villosum	23.1	LC	Global	Y	Y	Y	Conservative	Current	Low or unknown extinction risk
Chironax_melanocephalus	16.7	LC	Global	Y	Y	Y	Conservative	Current	Low or unknown extinction risk
Chironectes_minimus	946	LC	Global	Y	Y	Y	Conservative	Current	Low or unknown extinction risk
Chiropotes_albinasus	2900	EN	Global	Y	Y	Y	Conservative	Current	High extinction risk
Chiropotes_chiropotes	3174	LC	Global	Y	Y	Y	Conservative	Current	Low or unknown extinction risk
Chiropotes_satanas	3000	CR	Global	Y	Y	Y	Conservative	Current	High extinction risk
Chiropotes_utahickae	2784.7	EN	Global	Y	Y	Y	Conservative	Current	High extinction risk
Chlorocebus_aethiops	3975	LC	Global	Y	Y	Y	Conservative	Current	Low or unknown extinction risk
Chlorocebus_cynosuros	3975	LC	Global	Y	Y	Y	Conservative	Current	Low or unknown extinction risk
Chlorocebus_djamdjamensis	3975	VU	Global	Y	Y	Y	Conservative	Current	High extinction risk
Chlorocebus_pygerythrus	3975	LC	Global	Y	Y	Y	Conservative	Current	Low or unknown extinction risk
Chlorocebus_sabaeus	3975	LC	Global	Y	Y	Y	Conservative	Current	Low or unknown extinction risk
Chlorocebus_tantalus	4650	LC	Global	Y	Y	Y	Conservative	Current	Low or unknown extinction risk
Choeroniscus_godmani	7.9	LC	Global	Y	Y	Y	Conservative	Current	Low or unknown extinction risk
Choeroniscus_minor	8.7	LC	Global	Y	Y	Y	Conservative	Current	Low or unknown extinction risk
Choeronycteris_mexicana	16.6	NT	Global	Y	Y	Y	Conservative	Current	Low or unknown extinction risk
Choeropsis_liberiensis	235001	EN	Global	Y	Y	Y	Conservative	Current	High extinction risk
Choloepus_didactylus	5160	LC	Global	Y	Y	Y	Conservative	Current	Low or unknown extinction risk
Choloepus_hoffmanni	4750	LC	Global	Y	Y	Y	Conservative	Current	Low or unknown extinction risk
Chrotogale_owstoni	3250	EN	Global	Y	Y	Y	Conservative	Current	High extinction risk
Chrotopterus_auritus	77.9	LC	Global	Y	Y	Y	Conservative	Current	Low or unknown extinction risk
Chrysocyon_brachyurus	23249.8	NT	Global	Y	Y	Y	Conservative	Current	Low or unknown extinction risk
Civettictis_civetta	12000	LC	Global	Y	Y	Y	Conservative	Current	Low or unknown extinction risk
Clyomys_laticeps	201	LC	Global	Y	Y	Y	Conservative	Current	Low or unknown extinction risk
Coendou_bicolor	4050	LC	Global	Y	Y	Y	Conservative	Current	Low or unknown extinction risk
Coendou_ichillus	596.9	DD	Global	Y	Y	Y	Conservative	Current	Low or unknown extinction risk
Coendou_insidiosus	1000	LC	Global	Y	Y	Y	Conservative	Current	Low or unknown extinction risk
Coendou_melanurus	2050	LC	Global	Y	Y	Y	Conservative	Current	Low or unknown extinction risk
Coendou_mexicanus	2000	LC	Global	Y	Y	Y	Conservative	Current	Low or unknown extinction risk
Coendou_prehensilis	4400	LC	Global	Y	Y	Y	Conservative	Current	Low or unknown extinction risk
Coendou_quichua	2133.1	DD	Global	Y	Y	Y	Conservative	Current	Low or unknown extinction risk
Coendou_roosmalenorum	700	DD	Global	Y	Y	Y	Conservative	Current	Low or unknown extinction risk
Coendou_vestitus	736	DD	Global	Y	Y	Y	Conservative	Current	Low or unknown extinction risk
Colobus_guereza	16498	LC	Global	Y	Y	Y	Conservative	Current	Low or unknown extinction risk
Colobus_polykomos	9089.6	VU	Global	Y	Y	Y	Conservative	Current	High extinction risk
Colobus_satanas	11993.8	VU	Global	Y	Y	Y	Conservative	Current	High extinction risk
Colobus_vellerosus	11505.2	VU	Global	Y	Y	Y	Conservative	Current	High extinction risk
Conepatus_humboldtii	328	LC	Global	Y	Y	Y	Conservative	Current	Low or unknown extinction risk
Conepatus_leuconotus	3500	LC	Global	Y	Y	Y	Conservative	Current	Low or unknown extinction risk
Conilurus_penicillatus	153.5	VU	Global	Y	Y	Y	Conservative	Current	High extinction risk
Coryphomys_musseri	1394.4	EP	Global	Y	Y	N	Default	Late Pleistocene + Holocene extinctions	High extinction risk
Crateromys_australis	445	CR	Global	Y	Y	Y	Conservative	Current	High extinction risk
Crateromys_heaneyi	994	EN	Global	Y	Y	Y	Conservative	Current	High extinction risk
Crateromys_paulus	314.8	DD	Global	Y	Y	Y	Conservative	Current	Low or unknown extinction risk
Crateromys_schadenbergi	1050	EN	Global	Y	Y	Y	Conservative	Current	High extinction risk
Crossarchus_alexandri	1500	LC	Global	Y	Y	Y	Conservative	Current	Low or unknown extinction risk
Crossarchus_ansorgei	700	LC	Global	Y	Y	Y	Conservative	Current	Low or unknown extinction risk
Crossarchus_obscurus	1250	LC	Global	Y	Y	Y	Conservative	Current	Low or unknown extinction risk
Crossarchus_platycephalus	1000	LC	Global	Y	Y	Y	Conservative	Current	Low or unknown extinction risk
Cryptonanus_agricolai	18	DD	Global	Y	Y	Y	Conservative	Current	Low or unknown extinction risk
Cryptonanus_chacoensis	15.5	LC	Global	Y	Y	Y	Conservative	Current	Low or unknown extinction risk
Cryptonanus_guahybae	22.8	DD	Global	Y	Y	Y	Conservative	Current	Low or unknown extinction risk
Cryptonanus_ignitus	24.7	EX	Global	Y	Y	Y	Conservative	Late Pleistocene + Holocene extinctions	High extinction risk
Cryptonanus_unduaviensis	24.6	DD	Global	Y	Y	Y	Conservative	Current	Low or unknown extinction risk
Cuniculus_paca	8000	LC	Global	Y	Y	Y	Conservative	Current	Low or unknown extinction risk
Cuniculus_taczanowskii	8999.9	NT	Global	Y	Y	Y	Conservative	Current	Low or unknown extinction risk
Cuvieronius_hyodon	6213000	EP	Global	Y	Y	Y	Conservative	Late Pleistocene + Holocene extinctions	High extinction risk
Cynogale_bennettii	4500	EN	Global	Y	Y	Y	Conservative	Current	High extinction risk
Cynopterus_brachyotis	31.2	LC	Global	Y	Y	Y	Conservative	Current	Low or unknown extinction risk
Cynopterus_horsfieldii	55.1	LC	Global	Y	Y	Y	Conservative	Current	Low or unknown extinction risk
Cynopterus_luzoniensis	27.9	LC	Global	Y	Y	Y	Conservative	Current	Low or unknown extinction risk
Cynopterus_minutus	25.8	LC	Global	Y	Y	Y	Conservative	Current	Low or unknown extinction risk
Cynopterus_nusatenggara	36.4	LC	Global	Y	Y	Y	Conservative	Current	Low or unknown extinction risk
Cynopterus_sphinx	43.7	LC	Global	Y	Y	Y	Conservative	Current	Low or unknown extinction risk
Cynopterus_titthaecheilus	56.3	LC	Global	Y	Y	Y	Conservative	Current	Low or unknown extinction risk
Dactylopsila_megalura	387.5	LC	Global	Y	Y	Y	Conservative	Current	Low or unknown extinction risk
Dactylopsila_tatei	252	EN	Global	Y	Y	Y	Conservative	Current	High extinction risk
Damaliscus_hypsodon	63000	EP	Global	N	Y	N	Liberal	Late Pleistocene + Holocene extinctions	High extinction risk
Damaliscus_niro	150000	EP	Global	N	Y	N	Liberal	Late Pleistocene + Holocene extinctions	High extinction risk
Dasyprocta_azarae	2310	DD	Global	Y	Y	Y	Conservative	Current	Low or unknown extinction risk
Dasyprocta_coibae	2195.5	VU	Global	Y	Y	Y	Conservative	Current	High extinction risk
Dasyprocta_fuliginosa	3500	LC	Global	Y	Y	Y	Conservative	Current	Low or unknown extinction risk
Dasyprocta_guamara	2650	NT	Global	Y	Y	Y	Conservative	Current	Low or unknown extinction risk
Dasyprocta_kalinowskii	2650	DD	Global	Y	Y	Y	Conservative	Current	Low or unknown extinction risk
Dasyprocta_leporina	3020	LC	Global	Y	Y	Y	Conservative	Current	Low or unknown extinction risk
Dasyprocta_mexicana	5000	CR	Global	Y	Y	Y	Conservative	Current	High extinction risk
Dasyprocta_prymnolopha	2900	LC	Global	Y	Y	Y	Conservative	Current	Low or unknown extinction risk
Dasyprocta_punctata	2675	LC	Global	Y	Y	Y	Conservative	Current	Low or unknown extinction risk
Dasyprocta_ruatanica	1659.9	EN	Global	Y	Y	Y	Conservative	Current	High extinction risk
Daubentonia_robustus	14000	EP	Global	N	Y	N	Liberal	Late Pleistocene + Holocene extinctions	High extinction risk
Dendrohyrax_arboreus	2950	LC	Global	Y	Y	Y	Conservative	Current	Low or unknown extinction risk
Dendrohyrax_dorsalis	3175	LC	Global	Y	Y	Y	Conservative	Current	Low or unknown extinction risk
Dendrohyrax_validus	2430	NT	Global	Y	Y	Y	Conservative	Current	Low or unknown extinction risk
Dendrolagus_bennettianus	10950	NT	Global	Y	Y	Y	Conservative	Current	Low or unknown extinction risk
Dendrolagus_dorianus	10068.3	VU	Global	Y	Y	Y	Conservative	Current	High extinction risk
Dendrolagus_goodfellowi	8025	EN	Global	Y	Y	Y	Conservative	Current	High extinction risk
Dendrolagus_inustus	13031.3	VU	Global	Y	Y	Y	Conservative	Current	High extinction risk
Dendrolagus_lumholtzi	6750	NT	Global	Y	Y	Y	Conservative	Current	Low or unknown extinction risk
Dendrolagus_matschiei	6960	EN	Global	Y	Y	Y	Conservative	Current	High extinction risk
Dendrolagus_mayri	9250	CR	Global	Y	Y	Y	Conservative	Current	High extinction risk
Dendrolagus_mbaiso	8750	EN	Global	Y	Y	Y	Conservative	Current	High extinction risk
Dendrolagus_notatus	6250	EN	Global	Y	Y	Y	Conservative	Current	High extinction risk
Dendrolagus_pulcherrimus	6536.8	CR	Global	Y	Y	Y	Conservative	Current	High extinction risk
Dendrolagus_scottae	10375	CR	Global	Y	Y	Y	Conservative	Current	High extinction risk
Dendrolagus_spadix	9100	VU	Global	Y	Y	Y	Conservative	Current	High extinction risk
Dendrolagus_stellarum	8666.7	VU	Global	Y	Y	Y	Conservative	Current	High extinction risk
Dendrolagus_ursinus	13250	VU	Global	Y	Y	Y	Conservative	Current	High extinction risk
Dendromus_insignis	11.1	LC	Global	Y	Y	Y	Conservative	Current	Low or unknown extinction risk
Dendromus_kahuziensis	12	CR	Global	Y	Y	Y	Conservative	Current	High extinction risk
Dendromus_kivu	11	LC	Global	Y	Y	Y	Conservative	Current	Low or unknown extinction risk
Dendromus_lovati	12	LC	Global	Y	Y	Y	Conservative	Current	Low or unknown extinction risk
Dendromus_melanotis	9.1	LC	Global	Y	Y	Y	Conservative	Current	Low or unknown extinction risk
Dendromus_mesomelas	11.1	LC	Global	Y	Y	Y	Conservative	Current	Low or unknown extinction risk
Dendromus_messorius	14.6	LC	Global	Y	Y	Y	Conservative	Current	Low or unknown extinction risk
Dendromus_mystacalis	7.7	LC	Global	Y	Y	Y	Conservative	Current	Low or unknown extinction risk
Dendromus_nyikae	15	LC	Global	Y	Y	Y	Conservative	Current	Low or unknown extinction risk
Dendromus_oreas	10.7	LC	Global	Y	Y	Y	Conservative	Current	Low or unknown extinction risk
Dendromus_vernayi	11.5	DD	Global	Y	Y	Y	Conservative	Current	Low or unknown extinction risk
Dephomys_defua	43.1	LC	Global	Y	Y	Y	Conservative	Current	Low or unknown extinction risk
Dermanura_anderseni	138	LC	Global	Y	Y	Y	Conservative	Current	Low or unknown extinction risk
Dermanura_azteca	20.4	LC	Global	Y	Y	Y	Conservative	Current	Low or unknown extinction risk
Dermanura_cinerea	12.6	LC	Global	Y	Y	Y	Conservative	Current	Low or unknown extinction risk
Dermanura_glauca	11.1	LC	Global	Y	Y	Y	Conservative	Current	Low or unknown extinction risk
Dermanura_gnoma	10.5	LC	Global	Y	Y	Y	Conservative	Current	Low or unknown extinction risk
Dermanura_phaeotis	11.6	LC	Global	Y	Y	Y	Conservative	Current	Low or unknown extinction risk
Dermanura_rosenbergi	10.2	DD	Global	Y	Y	Y	Conservative	Current	Low or unknown extinction risk
Dermanura_tolteca	15.4	LC	Global	Y	Y	Y	Conservative	Current	Low or unknown extinction risk
Dermanura_watsoni	12	LC	Global	Y	Y	Y	Conservative	Current	Low or unknown extinction risk
Diabolotherium_nordenskioldi	69200	EP	Global	Y	Y	Y	Conservative	Late Pleistocene + Holocene extinctions	High extinction risk
Dicerorhinus_sumatrensis	1266667	CR	Global	Y	Y	Y	Conservative	Current	High extinction risk
Dicroceros_spA	11122.3	EP	Global	N	Y	N	Liberal	Late Pleistocene + Holocene extinctions	High extinction risk
Didelphis_imperfecta	873.7	LC	Global	Y	Y	Y	Conservative	Current	Low or unknown extinction risk
Dinomys_branickii	12500	VU	Global	Y	Y	Y	Conservative	Current	High extinction risk
Diplomys_caniceps	394.5	DD	Global	Y	Y	Y	Conservative	Current	Low or unknown extinction risk
Diplomys_labilis	227.5	LC	Global	Y	Y	Y	Conservative	Current	Low or unknown extinction risk
Dipodomys_merriami	42	LC	Global	Y	Y	Y	Conservative	Current	Low or unknown extinction risk
Dipodomys_ordii	60.4	LC	Global	Y	Y	Y	Conservative	Current	Low or unknown extinction risk
Dipodomys_spectabilis	135.9	NT	Global	Y	Y	Y	Conservative	Current	Low or unknown extinction risk
Diprotodon_optatum	2700000	EP	Global	N	Y	N	Liberal	Late Pleistocene + Holocene extinctions	High extinction risk
Distoechurus_pennatus	44.1	LC	Global	Y	Y	Y	Conservative	Current	Low or unknown extinction risk
Dobsonia_anderseni	204.1	LC	Global	Y	Y	Y	Conservative	Current	Low or unknown extinction risk
Dobsonia_beauforti	159	LC	Global	Y	Y	Y	Conservative	Current	Low or unknown extinction risk
Dobsonia_chapmani	134	CR	Global	Y	Y	Y	Conservative	Current	High extinction risk
Dobsonia_crenulata	272	LC	Global	Y	Y	Y	Conservative	Current	Low or unknown extinction risk
Dobsonia_emersa	195.5	VU	Global	Y	Y	Y	Conservative	Current	High extinction risk
Dobsonia_exoleta	249	LC	Global	Y	Y	Y	Conservative	Current	Low or unknown extinction risk
Dobsonia_minor	78.2	LC	Global	Y	Y	Y	Conservative	Current	Low or unknown extinction risk
Dobsonia_moluccensis	381.4	LC	Global	Y	Y	Y	Conservative	Current	Low or unknown extinction risk
Dobsonia_pannietensis	267.7	NT	Global	Y	Y	Y	Conservative	Current	Low or unknown extinction risk
Dobsonia_peronii	216.9	LC	Global	Y	Y	Y	Conservative	Current	Low or unknown extinction risk
Dobsonia_praedatrix	188.7	LC	Global	Y	Y	Y	Conservative	Current	Low or unknown extinction risk
Dobsonia_viridis	238	LC	Global	Y	Y	Y	Conservative	Current	Low or unknown extinction risk
Doedicurus_clavicaudatus	1468000	EP	Global	N	Y	N	Liberal	Late Pleistocene + Holocene extinctions	High extinction risk
Dorcopsis_atrata	5916.5	CR	Global	Y	Y	Y	Conservative	Current	High extinction risk
Dorcopsis_hageni	5500	LC	Global	Y	Y	Y	Conservative	Current	Low or unknown extinction risk
Dorcopsis_luctuosa	6352	VU	Global	Y	Y	Y	Conservative	Current	High extinction risk
Dorcopsis_muelleri	5500	LC	Global	Y	Y	Y	Conservative	Current	Low or unknown extinction risk
Dorcopsulus_macleayi	2988	LC	Global	Y	Y	Y	Conservative	Current	Low or unknown extinction risk
Dorcopsulus_vanheurni	1785.8	NT	Global	Y	Y	Y	Conservative	Current	Low or unknown extinction risk
Dremomys_everetti	147.5	LC	Global	Y	Y	Y	Conservative	Current	Low or unknown extinction risk
Dremomys_gularis	253.5	LC	Global	Y	Y	Y	Conservative	Current	Low or unknown extinction risk
Dremomys_lokriah	227	LC	Global	Y	Y	Y	Conservative	Current	Low or unknown extinction risk
Dremomys_pernyi	198.6	LC	Global	Y	Y	Y	Conservative	Current	Low or unknown extinction risk
Dremomys_pyrrhomerus	245	LC	Global	Y	Y	Y	Conservative	Current	Low or unknown extinction risk
Dremomys_rufigenis	200	LC	Global	Y	Y	Y	Conservative	Current	Low or unknown extinction risk
Dryomys_niethammeri	33	VU	Global	Y	Y	Y	Conservative	Current	High extinction risk
Dryomys_nitedula	28.9	LC	Global	Y	Y	Y	Conservative	Current	Low or unknown extinction risk
Dyacopterus_brooksi	88.5	VU	Global	Y	Y	Y	Conservative	Current	High extinction risk
Dyacopterus_spadiceus	84.2	NT	Global	Y	Y	Y	Conservative	Current	Low or unknown extinction risk
Echimys_chrysurus	652.5	LC	Global	Y	Y	Y	Conservative	Current	Low or unknown extinction risk
Echimys_saturnus	626.9	DD	Global	Y	Y	Y	Conservative	Current	Low or unknown extinction risk
Echimys_vieirai	509.8	DD	Global	Y	Y	Y	Conservative	Current	Low or unknown extinction risk
Echinosorex_gymnura	957	LC	Global	Y	Y	Y	Conservative	Current	Low or unknown extinction risk
Echymipera_clara	1236.5	LC	Global	Y	Y	Y	Conservative	Current	Low or unknown extinction risk
Echymipera_davidi	950	EN	Global	Y	Y	Y	Conservative	Current	High extinction risk
Echymipera_echinista	1000	DD	Global	Y	Y	Y	Conservative	Current	Low or unknown extinction risk
Echymipera_kalubu	782.2	LC	Global	Y	Y	Y	Conservative	Current	Low or unknown extinction risk
Echymipera_rufescens	1100	LC	Global	Y	Y	Y	Conservative	Current	Low or unknown extinction risk
Ectophylla_alba	5.8	NT	Global	Y	Y	Y	Conservative	Current	Low or unknown extinction risk
Eidolon_dupreanum	283.8	VU	Global	Y	Y	Y	Conservative	Current	High extinction risk
Eidolon_helvum	253.3	NT	Global	Y	Y	Y	Conservative	Current	Low or unknown extinction risk
Eira_barbara	3910	LC	Global	Y	Y	Y	Conservative	Current	Low or unknown extinction risk
Elephantulus_brachyrhynchus	47.5	LC	Global	Y	Y	Y	Conservative	Current	Low or unknown extinction risk
Elephantulus_edwardii	48	LC	Global	Y	Y	Y	Conservative	Current	Low or unknown extinction risk
Elephantulus_fuscipes	57	DD	Global	Y	Y	Y	Conservative	Current	Low or unknown extinction risk
Elephantulus_fuscus	540	DD	Global	Y	Y	Y	Conservative	Current	Low or unknown extinction risk
Elephantulus_intufi	49.5	LC	Global	Y	Y	Y	Conservative	Current	Low or unknown extinction risk
Elephantulus_myurus	52.4	LC	Global	Y	Y	Y	Conservative	Current	Low or unknown extinction risk
Elephantulus_pilicaudus	45	DD	Global	Y	Y	Y	Conservative	Current	Low or unknown extinction risk
Elephantulus_revoilii	32.5	DD	Global	Y	Y	Y	Conservative	Current	Low or unknown extinction risk
Elephantulus_rufescens	37.5	LC	Global	Y	Y	Y	Conservative	Current	Low or unknown extinction risk
Elephantulus_rupestris	66.4	LC	Global	Y	Y	Y	Conservative	Current	Low or unknown extinction risk
Elephas_iolensis	6500000	EP	Global	Y	Y	Y	Conservative	Late Pleistocene + Holocene extinctions	High extinction risk
Elephas_maximus	3160000	EN	Global	Y	Y	Y	Conservative	Current	High extinction risk
Elephas_namadicus	13000000	EP	Global	Y	Y	Y	Conservative	Late Pleistocene + Holocene extinctions	High extinction risk
Enchisthenes_hartii	16	LC	Global	Y	Y	Y	Conservative	Current	Low or unknown extinction risk
Epixerus_ebii	592	LC	Global	Y	Y	Y	Conservative	Current	Low or unknown extinction risk
Epomophorus_angolensis	131.7	NT	Global	Y	Y	Y	Conservative	Current	Low or unknown extinction risk
Epomophorus_anselli	65.6	DD	Global	Y	Y	Y	Conservative	Current	Low or unknown extinction risk
Epomophorus_crypturus	111.1	LC	Global	Y	Y	Y	Conservative	Current	Low or unknown extinction risk
Epomophorus_gambianus	128.9	LC	Global	Y	Y	Y	Conservative	Current	Low or unknown extinction risk
Epomophorus_grandis	48.6	DD	Global	Y	Y	Y	Conservative	Current	Low or unknown extinction risk
Epomophorus_labiatus	63	LC	Global	Y	Y	Y	Conservative	Current	Low or unknown extinction risk
Epomophorus_minimus	44	LC	Global	Y	Y	Y	Conservative	Current	Low or unknown extinction risk
Epomophorus_wahlbergi	91.6	LC	Global	Y	Y	Y	Conservative	Current	Low or unknown extinction risk
Epomops_buettikoferi	133.8	LC	Global	Y	Y	Y	Conservative	Current	Low or unknown extinction risk
Epomops_dobsonii	120	LC	Global	Y	Y	Y	Conservative	Current	Low or unknown extinction risk
Epomops_franqueti	118.9	LC	Global	Y	Y	Y	Conservative	Current	Low or unknown extinction risk
Equus_francisci	372000	EP	Global	N	Y	N	Liberal	Late Pleistocene + Holocene extinctions	High extinction risk
Eremoryzomys_polius	60.5	DD	Global	Y	Y	Y	Conservative	Current	Low or unknown extinction risk
Eremotherium_laurillardi	3961480	EP	Global	Y	Y	N	Default	Late Pleistocene + Holocene extinctions	High extinction risk
Erophylla_bombifrons	14.3	LC	Global	Y	Y	Y	Conservative	Current	Low or unknown extinction risk
Erophylla_sezekorni	15.8	LC	Global	Y	Y	Y	Conservative	Current	Low or unknown extinction risk
Erythrocebus_patas	8090	LC	Global	Y	Y	Y	Conservative	Current	Low or unknown extinction risk
Euceratherium_collinum	450000	EP	Global	N	Y	N	Liberal	Late Pleistocene + Holocene extinctions	High extinction risk
Eulemur_albifrons	2300	EN	Global	Y	Y	Y	Conservative	Current	High extinction risk
Eulemur_cinereiceps	1920	CR	Global	Y	Y	Y	Conservative	Current	High extinction risk
Eulemur_collaris	2375	EN	Global	Y	Y	Y	Conservative	Current	High extinction risk
Eulemur_coronatus	1650	EN	Global	Y	Y	Y	Conservative	Current	High extinction risk
Eulemur_fulvus	2500	NT	Global	Y	Y	Y	Conservative	Current	Low or unknown extinction risk
Eulemur_macaco	1900	VU	Global	Y	Y	Y	Conservative	Current	High extinction risk
Eulemur_mongoz	1350	CR	Global	Y	Y	Y	Conservative	Current	High extinction risk
Eulemur_rubriventer	2000	VU	Global	Y	Y	Y	Conservative	Current	High extinction risk
Eulemur_rufifrons	1820	NT	Global	Y	Y	Y	Conservative	Current	Low or unknown extinction risk
Eulemur_rufus	2375	VU	Global	Y	Y	Y	Conservative	Current	High extinction risk
Eulemur_sanfordi	2250	EN	Global	Y	Y	Y	Conservative	Current	High extinction risk
Euoticus_elegantulus	300	LC	Global	Y	Y	Y	Conservative	Current	Low or unknown extinction risk
Euryoryzomys_emmonsae	72	DD	Global	Y	Y	Y	Conservative	Current	Low or unknown extinction risk
Euryoryzomys_lamia	60.5	EN	Global	Y	Y	Y	Conservative	Current	High extinction risk
Euryoryzomys_legatus	61.5	LC	Global	Y	Y	Y	Conservative	Current	Low or unknown extinction risk
Euryoryzomys_macconnelli	58	LC	Global	Y	Y	Y	Conservative	Current	Low or unknown extinction risk
Euryoryzomys_nitidus	55.2	LC	Global	Y	Y	Y	Conservative	Current	Low or unknown extinction risk
Euryoryzomys_russatus	60.5	LC	Global	Y	Y	Y	Conservative	Current	Low or unknown extinction risk
Euryzygomatomys_spinosus	187.5	LC	Global	Y	Y	Y	Conservative	Current	Low or unknown extinction risk
Eutatus_seguini	144400	EP	Global	Y	Y	N	Default	Late Pleistocene + Holocene extinctions	High extinction risk
Funisciurus_anerythrus	218	LC	Global	Y	Y	Y	Conservative	Current	Low or unknown extinction risk
Funisciurus_bayonii	135	DD	Global	Y	Y	Y	Conservative	Current	Low or unknown extinction risk
Funisciurus_carruthersi	286	LC	Global	Y	Y	Y	Conservative	Current	Low or unknown extinction risk
Funisciurus_congicus	112	LC	Global	Y	Y	Y	Conservative	Current	Low or unknown extinction risk
Funisciurus_duchaillui	200	DD	Global	Y	Y	Y	Conservative	Current	Low or unknown extinction risk
Funisciurus_isabella	109	LC	Global	Y	Y	Y	Conservative	Current	Low or unknown extinction risk
Funisciurus_lemniscatus	141	LC	Global	Y	Y	Y	Conservative	Current	Low or unknown extinction risk
Funisciurus_leucogenys	250	LC	Global	Y	Y	Y	Conservative	Current	Low or unknown extinction risk
Funisciurus_pyrropus	297	LC	Global	Y	Y	Y	Conservative	Current	Low or unknown extinction risk
Funisciurus_substriatus	186	DD	Global	Y	Y	Y	Conservative	Current	Low or unknown extinction risk
Galagoides_cocos	144	LC	Global	Y	Y	Y	Conservative	Current	Low or unknown extinction risk
Galagoides_demidoff	60.1	LC	Global	Y	Y	Y	Conservative	Current	Low or unknown extinction risk
Galagoides_granti	158.7	LC	Global	Y	Y	Y	Conservative	Current	Low or unknown extinction risk
Galagoides_orinus	97	NT	Global	Y	Y	Y	Conservative	Current	Low or unknown extinction risk
Galagoides_rondoensis	84.2	CR	Global	Y	Y	Y	Conservative	Current	High extinction risk
Galagoides_thomasi	99.7	LC	Global	Y	Y	Y	Conservative	Current	Low or unknown extinction risk
Galagoides_zanzibaricus	100.5	LC	Global	Y	Y	Y	Conservative	Current	Low or unknown extinction risk
Galenomys_garleppi	59.3	DD	Global	Y	Y	Y	Conservative	Current	Low or unknown extinction risk
Galictis_cuja	1000	LC	Global	Y	Y	Y	Conservative	Current	Low or unknown extinction risk
Galictis_vittata	3200	LC	Global	Y	Y	Y	Conservative	Current	Low or unknown extinction risk
Galidia_elegans	800	LC	Global	Y	Y	Y	Conservative	Current	Low or unknown extinction risk
Genetta_genetta	1800	LC	Global	Y	Y	Y	Conservative	Current	Low or unknown extinction risk
Geocapromys_brownii	1500	VU	Global	Y	Y	Y	Conservative	Current	High extinction risk
Geocapromys_ingrahami	800	VU	Global	Y	Y	Y	Conservative	Current	High extinction risk
Geocapromys_spA	1220	EP	Global	Y	Y	Y	Conservative	Late Pleistocene + Holocene extinctions	High extinction risk
Glaucomys_volans	63.9	LC	Global	Y	Y	Y	Conservative	Current	Low or unknown extinction risk
Glironia_venusta	114	LC	Global	Y	Y	Y	Conservative	Current	Low or unknown extinction risk
Glossophaga_commissarisi	8.9	LC	Global	Y	Y	Y	Conservative	Current	Low or unknown extinction risk
Glossophaga_leachii	10.1	LC	Global	Y	Y	Y	Conservative	Current	Low or unknown extinction risk
Glossophaga_morenoi	8.4	LC	Global	Y	Y	Y	Conservative	Current	Low or unknown extinction risk
Glossotherium_robustum	1713000	EP	Global	Y	Y	N	Default	Late Pleistocene + Holocene extinctions	High extinction risk
Glyphonycteris_behnii	13.9	DD	Global	Y	Y	Y	Conservative	Current	Low or unknown extinction risk
Glyphonycteris_daviesi	18.3	LC	Global	Y	Y	Y	Conservative	Current	Low or unknown extinction risk
Glyptodon_clavipes	2000000	EP	Global	Y	Y	N	Default	Late Pleistocene + Holocene extinctions	High extinction risk
Glyptodon_reticulatus	862000	EP	Global	Y	Y	N	Default	Late Pleistocene + Holocene extinctions	High extinction risk
Glyptotherium_cylindricum	562650	EP	Global	N	Y	N	Liberal	Late Pleistocene + Holocene extinctions	High extinction risk
Gorilla_beringei	130000	CR	Global	Y	Y	Y	Conservative	Current	High extinction risk
Gorilla_gorilla	120950	CR	Global	Y	Y	Y	Conservative	Current	High extinction risk
Gracilinanus_aceramarcae	20.5	LC	Global	Y	Y	Y	Conservative	Current	Low or unknown extinction risk
Gracilinanus_agilis	22	LC	Global	Y	Y	Y	Conservative	Current	Low or unknown extinction risk
Gracilinanus_dryas	18	LC	Global	Y	Y	Y	Conservative	Current	Low or unknown extinction risk
Gracilinanus_emiliae	7.6	DD	Global	Y	Y	Y	Conservative	Current	Low or unknown extinction risk
Gracilinanus_marica	23.8	LC	Global	Y	Y	Y	Conservative	Current	Low or unknown extinction risk
Gracilinanus_microtarsus	31	LC	Global	Y	Y	Y	Conservative	Current	Low or unknown extinction risk
Grammomys_aridulus	39.1	DD	Global	Y	Y	Y	Conservative	Current	Low or unknown extinction risk
Grammomys_buntingi	39.1	DD	Global	Y	Y	Y	Conservative	Current	Low or unknown extinction risk
Grammomys_caniceps	39.1	DD	Global	Y	Y	Y	Conservative	Current	Low or unknown extinction risk
Grammomys_cometes	48.5	LC	Global	Y	Y	Y	Conservative	Current	Low or unknown extinction risk
Grammomys_dolichurus	41.2	LC	Global	Y	Y	Y	Conservative	Current	Low or unknown extinction risk
Grammomys_dryas	39.1	NT	Global	Y	Y	Y	Conservative	Current	Low or unknown extinction risk
Grammomys_gigas	39.1	EN	Global	Y	Y	Y	Conservative	Current	High extinction risk
Grammomys_ibeanus	41.2	LC	Global	Y	Y	Y	Conservative	Current	Low or unknown extinction risk
Grammomys_kuru	52	LC	Global	Y	Y	Y	Conservative	Current	Low or unknown extinction risk
Grammomys_macmillani	36	LC	Global	Y	Y	Y	Conservative	Current	Low or unknown extinction risk
Grammomys_minnae	36	VU	Global	Y	Y	Y	Conservative	Current	High extinction risk
Graomys_centralis	80	DD	Global	Y	Y	Y	Conservative	Current	Low or unknown extinction risk
Graomys_domorum	102	LC	Global	Y	Y	Y	Conservative	Current	Low or unknown extinction risk
Graomys_edithae	40.4	DD	Global	Y	Y	Y	Conservative	Current	Low or unknown extinction risk
Graomys_griseoflavus	67.5	LC	Global	Y	Y	Y	Conservative	Current	Low or unknown extinction risk
Graphiurus_angolensis	23.7	DD	Global	Y	Y	Y	Conservative	Current	Low or unknown extinction risk
Graphiurus_christyi	22.7	LC	Global	Y	Y	Y	Conservative	Current	Low or unknown extinction risk
Graphiurus_crassicaudatus	23.6	DD	Global	Y	Y	Y	Conservative	Current	Low or unknown extinction risk
Graphiurus_johnstoni	19.5	DD	Global	Y	Y	Y	Conservative	Current	Low or unknown extinction risk
Graphiurus_kelleni	20.1	LC	Global	Y	Y	Y	Conservative	Current	Low or unknown extinction risk
Graphiurus_lorraineus	16.8	LC	Global	Y	Y	Y	Conservative	Current	Low or unknown extinction risk
Graphiurus_microtis	15.5	LC	Global	Y	Y	Y	Conservative	Current	Low or unknown extinction risk
Graphiurus_monardi	36.8	DD	Global	Y	Y	Y	Conservative	Current	Low or unknown extinction risk
Graphiurus_murinus	30	LC	Global	Y	Y	Y	Conservative	Current	Low or unknown extinction risk
Graphiurus_nagtglasii	45	LC	Global	Y	Y	Y	Conservative	Current	Low or unknown extinction risk
Graphiurus_ocularis	30.3	LC	Global	Y	Y	Y	Conservative	Current	Low or unknown extinction risk
Graphiurus_platyops	46.1	LC	Global	Y	Y	Y	Conservative	Current	Low or unknown extinction risk
Graphiurus_rupicola	53.6	LC	Global	Y	Y	Y	Conservative	Current	Low or unknown extinction risk
Graphiurus_surdus	25	DD	Global	Y	Y	Y	Conservative	Current	Low or unknown extinction risk
Habromys_chinanteco	40	CR	Global	Y	Y	Y	Conservative	Current	High extinction risk
Habromys_delicatulus	10.4	CR	Global	Y	Y	Y	Conservative	Current	High extinction risk
Habromys_ixtlani	93.4	CR	Global	Y	Y	Y	Conservative	Current	High extinction risk
Habromys_lepturus	85	CR	Global	Y	Y	Y	Conservative	Current	High extinction risk
Habromys_lophurus	40	NT	Global	Y	Y	Y	Conservative	Current	Low or unknown extinction risk
Habromys_schmidlyi	13.5	CR	Global	Y	Y	Y	Conservative	Current	High extinction risk
Habromys_simulatus	40	EN	Global	Y	Y	Y	Conservative	Current	High extinction risk
Hadropithecus_stenognathus	35000	EP	Global	Y	Y	Y	Conservative	Late Pleistocene + Holocene extinctions	High extinction risk
Haeromys_minahassae	14.7	VU	Global	Y	Y	Y	Conservative	Current	High extinction risk
Handleyomys_alfaroi	33.3	LC	Global	Y	Y	Y	Conservative	Current	Low or unknown extinction risk
Handleyomys_chapmani	50	LC	Global	Y	Y	Y	Conservative	Current	Low or unknown extinction risk
Handleyomys_fuscatus	49.5	LC	Global	Y	Y	Y	Conservative	Current	Low or unknown extinction risk
Handleyomys_intectus	60.5	LC	Global	Y	Y	Y	Conservative	Current	Low or unknown extinction risk
Handleyomys_melanotis	50	LC	Global	Y	Y	Y	Conservative	Current	Low or unknown extinction risk
Handleyomys_rhabdops	33	VU	Global	Y	Y	Y	Conservative	Current	High extinction risk
Handleyomys_rostratus	43.5	LC	Global	Y	Y	Y	Conservative	Current	Low or unknown extinction risk
Handleyomys_saturatior	26.5	NT	Global	Y	Y	Y	Conservative	Current	Low or unknown extinction risk
Hapalomys_delacouri	64.3	VU	Global	Y	Y	Y	Conservative	Current	High extinction risk
Haplonycteris_fischeri	18	LC	Global	Y	Y	Y	Conservative	Current	Low or unknown extinction risk
Harpyionycteris_celebensis	104	VU	Global	Y	Y	Y	Conservative	Current	High extinction risk
Harpyionycteris_whiteheadi	110.5	LC	Global	Y	Y	Y	Conservative	Current	Low or unknown extinction risk
Helarctos_malayanus	46500	VU	Global	Y	Y	Y	Conservative	Current	High extinction risk
Heliosciurus_gambianus	295	LC	Global	Y	Y	Y	Conservative	Current	Low or unknown extinction risk
Heliosciurus_mutabilis	390	LC	Global	Y	Y	Y	Conservative	Current	Low or unknown extinction risk
Heliosciurus_punctatus	174	DD	Global	Y	Y	Y	Conservative	Current	Low or unknown extinction risk
Heliosciurus_rufobrachium	371.5	LC	Global	Y	Y	Y	Conservative	Current	Low or unknown extinction risk
Heliosciurus_ruwenzorii	291	LC	Global	Y	Y	Y	Conservative	Current	Low or unknown extinction risk
Heliosciurus_undulatus	347.3	DD	Global	Y	Y	Y	Conservative	Current	Low or unknown extinction risk
Helogale_hirtula	289	LC	Global	Y	Y	Y	Conservative	Current	Low or unknown extinction risk
Hemiauchenia_paradoxa	1000000	EP	Global	N	Y	N	Liberal	Late Pleistocene + Holocene extinctions	High extinction risk
Hemiechinus_auritus	342	LC	Global	Y	Y	Y	Conservative	Current	Low or unknown extinction risk
Hemiechinus_collaris	141	LC	Global	Y	Y	Y	Conservative	Current	Low or unknown extinction risk
Hemitragus_jemlahicus	35200	NT	Global	Y	Y	Y	Conservative	Current	Low or unknown extinction risk
Herpestes_brachyurus	1853.5	NT	Global	Y	Y	Y	Conservative	Current	Low or unknown extinction risk
Herpestes_flavescens	750	LC	Global	Y	Y	Y	Conservative	Current	Low or unknown extinction risk
Herpestes_fuscus	2700	LC	Global	Y	Y	Y	Conservative	Current	Low or unknown extinction risk
Herpestes_ochraceus	498	LC	Global	Y	Y	Y	Conservative	Current	Low or unknown extinction risk
Herpestes_semitorquatus	3500	NT	Global	Y	Y	Y	Conservative	Current	Low or unknown extinction risk
Heteromys_desmarestianus	72.5	LC	Global	Y	Y	Y	Conservative	Current	Low or unknown extinction risk
Heteropsomys_insulans	930	EX	Global	Y	Y	Y	Conservative	Late Pleistocene + Holocene extinctions	High extinction risk
Hexaprotodon_sivalensis	300000	EP	Global	N	Y	N	Liberal	Late Pleistocene + Holocene extinctions	High extinction risk
HexolobodontinaeGen_spA	1461.5	EP	Global	Y	Y	Y	Conservative	Late Pleistocene + Holocene extinctions	High extinction risk
Hippidion_devillei	310700	EP	Global	Y	Y	N	Default	Late Pleistocene + Holocene extinctions	High extinction risk
Hippidion_principale	511000	EP	Global	Y	Y	N	Default	Late Pleistocene + Holocene extinctions	High extinction risk
Holmesina_occidentalis	200000	EP	Global	N	Y	N	Liberal	Late Pleistocene + Holocene extinctions	High extinction risk
Holmesina_paulacoutoi	125000	EP	Global	N	Y	N	Liberal	Late Pleistocene + Holocene extinctions	High extinction risk
Holmesina_septentrionalis	216270	EP	Global	N	Y	N	Liberal	Late Pleistocene + Holocene extinctions	High extinction risk
Homo_floresiensis	29425	EP	Global	Y	Y	Y	Conservative	Late Pleistocene + Holocene extinctions	High extinction risk
Homo_spDenisova	76000	EP	Global	Y	Y	Y	Conservative	Late Pleistocene + Holocene extinctions	High extinction risk
Hoolock_hoolock	6500	EN	Global	Y	Y	Y	Conservative	Current	High extinction risk
Hoolock_leuconedys	7200	VU	Global	Y	Y	Y	Conservative	Current	High extinction risk
Hoplophorus_euphractus	280000	EP	Global	N	Y	N	Liberal	Late Pleistocene + Holocene extinctions	High extinction risk
Hyaena_hyaena	41705.1	NT	Global	Y	Y	Y	Conservative	Current	Low or unknown extinction risk
Hybomys_badius	53.4	EN	Global	Y	Y	Y	Conservative	Current	High extinction risk
Hybomys_basilii	53.4	EN	Global	Y	Y	Y	Conservative	Current	High extinction risk
Hybomys_lunaris	53.4	VU	Global	Y	Y	Y	Conservative	Current	High extinction risk
Hybomys_planifrons	49.6	LC	Global	Y	Y	Y	Conservative	Current	Low or unknown extinction risk
Hybomys_trivirgatus	56.9	LC	Global	Y	Y	Y	Conservative	Current	Low or unknown extinction risk
Hybomys_univittatus	47.6	LC	Global	Y	Y	Y	Conservative	Current	Low or unknown extinction risk
Hydrochoerus_hydrochaeris	62449.6	LC	Global	Y	Y	Y	Conservative	Current	Low or unknown extinction risk
Hydrochoerus_isthmius	35000	DD	Global	Y	Y	Y	Conservative	Current	Low or unknown extinction risk
Hyemoschus_aquaticus	10850	LC	Global	Y	Y	Y	Conservative	Current	Low or unknown extinction risk
Hyladelphys_kalinowskii	16.3	LC	Global	Y	Y	Y	Conservative	Current	Low or unknown extinction risk
Hylaeamys_acritus	57	DD	Global	Y	Y	Y	Conservative	Current	Low or unknown extinction risk
Hylaeamys_laticeps	70.7	NT	Global	Y	Y	Y	Conservative	Current	Low or unknown extinction risk
Hylaeamys_megacephalus	57.8	LC	Global	Y	Y	Y	Conservative	Current	Low or unknown extinction risk
Hylaeamys_oniscus	60.5	VU	Global	Y	Y	Y	Conservative	Current	High extinction risk
Hylaeamys_perenensis	60.6	LC	Global	Y	Y	Y	Conservative	Current	Low or unknown extinction risk
Hylaeamys_tatei	78.4	DD	Global	Y	Y	Y	Conservative	Current	Low or unknown extinction risk
Hylaeamys_yunganus	60.5	LC	Global	Y	Y	Y	Conservative	Current	Low or unknown extinction risk
Hylobates_agilis	5650	EN	Global	Y	Y	Y	Conservative	Current	High extinction risk
Hylobates_albibarbis	5650	EN	Global	Y	Y	Y	Conservative	Current	High extinction risk
Hylobates_klossii	5800	EN	Global	Y	Y	Y	Conservative	Current	High extinction risk
Hylobates_lar	4892	EN	Global	Y	Y	Y	Conservative	Current	High extinction risk
Hylobates_moloch	6500	EN	Global	Y	Y	Y	Conservative	Current	High extinction risk
Hylobates_muelleri	6000	EN	Global	Y	Y	Y	Conservative	Current	High extinction risk
Hylobates_pileatus	5440	EN	Global	Y	Y	Y	Conservative	Current	High extinction risk
Hylomyscus_aeta	25.1	LC	Global	Y	Y	Y	Conservative	Current	Low or unknown extinction risk
Hylomyscus_alleni	18.7	LC	Global	Y	Y	Y	Conservative	Current	Low or unknown extinction risk
Hylomyscus_baeri	31.8	EN	Global	Y	Y	Y	Conservative	Current	High extinction risk
Hylomyscus_carillus	26.3	LC	Global	Y	Y	Y	Conservative	Current	Low or unknown extinction risk
Hylomyscus_denniae	30	LC	Global	Y	Y	Y	Conservative	Current	Low or unknown extinction risk
Hylomyscus_grandis	33	CR	Global	Y	Y	Y	Conservative	Current	High extinction risk
Hylomyscus_parvus	12.7	LC	Global	Y	Y	Y	Conservative	Current	Low or unknown extinction risk
Hylomyscus_stella	20.2	LC	Global	Y	Y	Y	Conservative	Current	Low or unknown extinction risk
Hylonycteris_underwoodi	6.7	LC	Global	Y	Y	Y	Conservative	Current	Low or unknown extinction risk
Hylopetes_phayrei	227	LC	Global	Y	Y	Y	Conservative	Current	Low or unknown extinction risk
Hypogeomys_australis	1804.1	EP	Global	N	Y	N	Liberal	Late Pleistocene + Holocene extinctions	High extinction risk
Hypsignathus_monstrosus	335.1	LC	Global	Y	Y	Y	Conservative	Current	Low or unknown extinction risk
Hypsiprymnodon_moschatus	520	LC	Global	Y	Y	Y	Conservative	Current	Low or unknown extinction risk
Hystrix_africaeaustralis	14936	LC	Global	Y	Y	Y	Conservative	Current	Low or unknown extinction risk
Hystrix_brachyura	8450	LC	Global	Y	Y	Y	Conservative	Current	Low or unknown extinction risk
Hystrix_crassispinis	5445	LC	Global	Y	Y	Y	Conservative	Current	Low or unknown extinction risk
Hystrix_cristata	16250	LC	Global	Y	Y	Y	Conservative	Current	Low or unknown extinction risk
Hystrix_indica	12435.8	LC	Global	Y	Y	Y	Conservative	Current	Low or unknown extinction risk
Hystrix_javanica	23014.4	LC	Global	Y	Y	Y	Conservative	Current	Low or unknown extinction risk
Hystrix_kiangsenensis	9818.2	EP	Global	Y	Y	Y	Conservative	Late Pleistocene + Holocene extinctions	High extinction risk
Hystrix_pumila	2740	VU	Global	Y	Y	Y	Conservative	Current	High extinction risk
Hystrix_refossa	19747.6	EP	Global	Y	Y	Y	Conservative	Late Pleistocene + Holocene extinctions	High extinction risk
Hystrix_sumatrae	3260	LC	Global	Y	Y	Y	Conservative	Current	Low or unknown extinction risk
Ichneumia_albicauda	3500	LC	Global	Y	Y	Y	Conservative	Current	Low or unknown extinction risk
Ictidomys_mexicanus	189.6	LC	Global	Y	Y	Y	Conservative	Current	Low or unknown extinction risk
Idiurus_macrotis	30	LC	Global	Y	Y	Y	Conservative	Current	Low or unknown extinction risk
Idiurus_zenkeri	100	LC	Global	Y	Y	Y	Conservative	Current	Low or unknown extinction risk
Indri_indri	8000	CR	Global	Y	Y	Y	Conservative	Current	High extinction risk
Insulacebus_toussaintiana	4800	EP	Global	Y	Y	Y	Conservative	Late Pleistocene + Holocene extinctions	High extinction risk
Irenomys_tarsalis	43.2	LC	Global	Y	Y	Y	Conservative	Current	Low or unknown extinction risk
Isothrix_bistriata	445	LC	Global	Y	Y	Y	Conservative	Current	Low or unknown extinction risk
Isothrix_negrensis	467.7	LC	Global	Y	Y	Y	Conservative	Current	Low or unknown extinction risk
Isothrix_pagurus	210	LC	Global	Y	Y	Y	Conservative	Current	Low or unknown extinction risk
Isothrix_sinnamariensis	260	LC	Global	Y	Y	Y	Conservative	Current	Low or unknown extinction risk
Juliomys_pictipes	22.9	LC	Global	Y	Y	Y	Conservative	Current	Low or unknown extinction risk
Juliomys_rimofrons	19.8	VU	Global	Y	Y	Y	Conservative	Current	High extinction risk
Kolpochoerus_majus	264542	EP	Global	Y	Y	Y	Conservative	Late Pleistocene + Holocene extinctions	High extinction risk
Lagostrophus_fasciatus	1700	VU	Global	Y	Y	Y	Conservative	Current	High extinction risk
Lagothrix_cana	6400	EN	Global	Y	Y	Y	Conservative	Current	High extinction risk
Lagothrix_lagotricha	6788.9	VU	Global	Y	Y	Y	Conservative	Current	High extinction risk
Lagothrix_lugens	6000	CR	Global	Y	Y	Y	Conservative	Current	High extinction risk
Lagothrix_poeppigii	4200	VU	Global	Y	Y	Y	Conservative	Current	High extinction risk
Lampronycteris_brachyotis	11	LC	Global	Y	Y	Y	Conservative	Current	Low or unknown extinction risk
Lariscus_hosei	170.7	NT	Global	Y	Y	Y	Conservative	Current	Low or unknown extinction risk
Lariscus_insignis	175	LC	Global	Y	Y	Y	Conservative	Current	Low or unknown extinction risk
Lariscus_niobe	179.2	DD	Global	Y	Y	Y	Conservative	Current	Low or unknown extinction risk
Lariscus_obscurus	188.3	NT	Global	Y	Y	Y	Conservative	Current	Low or unknown extinction risk
Latidens_salimalii	55.2	EN	Global	Y	Y	Y	Conservative	Current	High extinction risk
Lemur_catta	2900	EN	Global	Y	Y	Y	Conservative	Current	High extinction risk
Leontopithecus_caissara	572	CR	Global	Y	Y	Y	Conservative	Current	High extinction risk
Leontopithecus_chrysomelas	700	EN	Global	Y	Y	Y	Conservative	Current	High extinction risk
Leontopithecus_chrysopygus	700	EN	Global	Y	Y	Y	Conservative	Current	High extinction risk
Leontopithecus_rosalia	535.5	EN	Global	Y	Y	Y	Conservative	Current	High extinction risk
Leopardus_wiedii	3250	NT	Global	Y	Y	Y	Conservative	Current	Low or unknown extinction risk
Leopoldamys_sabanus	338.3	LC	Global	Y	Y	Y	Conservative	Current	Low or unknown extinction risk
Leptonycteris_nivalis	25.6	EN	Global	Y	Y	Y	Conservative	Current	High extinction risk
Lestodon_armatus	3397000	EP	Global	Y	Y	N	Default	Late Pleistocene + Holocene extinctions	High extinction risk
Lichonycteris_obscura	5.6	LC	Global	Y	Y	Y	Conservative	Current	Low or unknown extinction risk
Lionycteris_spurrelli	8.4	LC	Global	Y	Y	Y	Conservative	Current	Low or unknown extinction risk
Lissonycteris_angolensis	74.6	LC	Global	Y	Y	Y	Conservative	Current	Low or unknown extinction risk
Lonchophylla_bokermanni	9.6	EN	Global	Y	Y	Y	Conservative	Current	High extinction risk
Lonchophylla_chocoana	21	DD	Global	Y	Y	Y	Conservative	Current	Low or unknown extinction risk
Lonchophylla_concava	7.4	LC	Global	Y	Y	Y	Conservative	Current	Low or unknown extinction risk
Lonchophylla_dekeyseri	11.2	EN	Global	Y	Y	Y	Conservative	Current	High extinction risk
Lonchophylla_hesperia	9.8	NT	Global	Y	Y	Y	Conservative	Current	Low or unknown extinction risk
Lonchophylla_mordax	9	NT	Global	Y	Y	Y	Conservative	Current	Low or unknown extinction risk
Lonchophylla_thomasi	6.9	LC	Global	Y	Y	Y	Conservative	Current	Low or unknown extinction risk
Lonchothrix_emiliae	138.2	LC	Global	Y	Y	Y	Conservative	Current	Low or unknown extinction risk
Lophocebus_albigena	6984.8	LC	Global	Y	Y	Y	Conservative	Current	Low or unknown extinction risk
Lophocebus_aterrimus	6984.8	NT	Global	Y	Y	Y	Conservative	Current	Low or unknown extinction risk
Lophostoma_brasiliense	9.4	LC	Global	Y	Y	Y	Conservative	Current	Low or unknown extinction risk
Lophostoma_carrikeri	20.9	LC	Global	Y	Y	Y	Conservative	Current	Low or unknown extinction risk
Lophostoma_evotis	19.8	LC	Global	Y	Y	Y	Conservative	Current	Low or unknown extinction risk
Lophostoma_occidentalis	20.6	NT	Global	Y	Y	Y	Conservative	Current	Low or unknown extinction risk
Lophostoma_schulzi	18.2	LC	Global	Y	Y	Y	Conservative	Current	Low or unknown extinction risk
Lophostoma_silvicolum	29.7	LC	Global	Y	Y	Y	Conservative	Current	Low or unknown extinction risk
Loris_lydekkerianus	235	LC	Global	Y	Y	Y	Conservative	Current	Low or unknown extinction risk
Loxodonta_africana	4400000	VU	Global	Y	Y	Y	Conservative	Current	High extinction risk
Lycalopex_culpaeus	9832.4	LC	Global	Y	Y	Y	Conservative	Current	Low or unknown extinction risk
Lycalopex_fulvipes	2837.5	EN	Global	Y	Y	Y	Conservative	Current	High extinction risk
Lycalopex_griseus	8280	LC	Global	Y	Y	Y	Conservative	Current	Low or unknown extinction risk
Lycalopex_gymnocercus	4690	LC	Global	Y	Y	Y	Conservative	Current	Low or unknown extinction risk
Lycalopex_sechurae	4000	NT	Global	Y	Y	Y	Conservative	Current	Low or unknown extinction risk
Macaca_cyclopis	6000	LC	Global	Y	Y	Y	Conservative	Current	Low or unknown extinction risk
Macaca_hecki	9000	VU	Global	Y	Y	Y	Conservative	Current	High extinction risk
Macaca_leonina	6500	VU	Global	Y	Y	Y	Conservative	Current	High extinction risk
Macaca_maura	7300	EN	Global	Y	Y	Y	Conservative	Current	High extinction risk
Macaca_mulatta	3713	LC	Global	Y	Y	Y	Conservative	Current	Low or unknown extinction risk
Macaca_nemestrina	6296.5	VU	Global	Y	Y	Y	Conservative	Current	High extinction risk
Macaca_nigra	6400	CR	Global	Y	Y	Y	Conservative	Current	High extinction risk
Macaca_nigrescens	9500	VU	Global	Y	Y	Y	Conservative	Current	High extinction risk
Macaca_pagensis	6280	CR	Global	Y	Y	Y	Conservative	Current	High extinction risk
Macaca_radiata	3690	LC	Global	Y	Y	Y	Conservative	Current	Low or unknown extinction risk
Macaca_siberu	4526.7	VU	Global	Y	Y	Y	Conservative	Current	High extinction risk
Macaca_silenus	4750	EN	Global	Y	Y	Y	Conservative	Current	High extinction risk
Macaca_thibetana	12000	NT	Global	Y	Y	Y	Conservative	Current	Low or unknown extinction risk
Macaca_tonkeana	9000	VU	Global	Y	Y	Y	Conservative	Current	High extinction risk
Macrauchenia_patachonica	794405	EP	Global	Y	Y	N	Default	Late Pleistocene + Holocene extinctions	High extinction risk
Macrogalidia_musschenbroekii	4000	VU	Global	Y	Y	Y	Conservative	Current	High extinction risk
Macroglossus_minimus	16.4	LC	Global	Y	Y	Y	Conservative	Current	Low or unknown extinction risk
Macroglossus_sobrinus	22.1	LC	Global	Y	Y	Y	Conservative	Current	Low or unknown extinction risk
Macropus_ferragus	150000	EP	Global	Y	Y	N	Default	Late Pleistocene + Holocene extinctions	High extinction risk
Macropus_pearsoni	150000	EP	Global	Y	Y	N	Default	Late Pleistocene + Holocene extinctions	High extinction risk
Macroscelides_proboscideus	38.2	LC	Global	Y	Y	Y	Conservative	Current	Low or unknown extinction risk
Macrotus_waterhousii	12.8	LC	Global	Y	Y	Y	Conservative	Current	Low or unknown extinction risk
Makalata_didelphoides	400	LC	Global	Y	Y	Y	Conservative	Current	Low or unknown extinction risk
Makalata_macrura	439	LC	Global	Y	Y	Y	Conservative	Current	Low or unknown extinction risk
Makalata_obscura	108	DD	Global	Y	Y	Y	Conservative	Current	Low or unknown extinction risk
Malacomys_cansdalei	71	LC	Global	Y	Y	Y	Conservative	Current	Low or unknown extinction risk
Malacomys_edwardsi	65	LC	Global	Y	Y	Y	Conservative	Current	Low or unknown extinction risk
Malacomys_longipes	95.6	LC	Global	Y	Y	Y	Conservative	Current	Low or unknown extinction risk
Mammelomys_lanosus	117.2	LC	Global	Y	Y	Y	Conservative	Current	Low or unknown extinction risk
Mammelomys_rattoides	209.5	LC	Global	Y	Y	Y	Conservative	Current	Low or unknown extinction risk
Mammut_americanum	8000000	EP	Global	Y	Y	Y	Conservative	Late Pleistocene + Holocene extinctions	High extinction risk
Mammuthus_columbi	9500000	EP	Global	Y	Y	Y	Conservative	Late Pleistocene + Holocene extinctions	High extinction risk
Mammuthus_primigenius	6000000	EP	Global	Y	Y	Y	Conservative	Late Pleistocene + Holocene extinctions	High extinction risk
Mandrillus_leucophaeus	15000	EN	Global	Y	Y	Y	Conservative	Current	High extinction risk
Mandrillus_sphinx	18249.9	VU	Global	Y	Y	Y	Conservative	Current	High extinction risk
Maokopia_ronaldi	100000	EP	Global	N	Y	N	Liberal	Late Pleistocene + Holocene extinctions	High extinction risk
Marmosa_alstoni	132.3	LC	Global	Y	Y	Y	Conservative	Current	Low or unknown extinction risk
Marmosa_andersoni	47.4	DD	Global	Y	Y	Y	Conservative	Current	Low or unknown extinction risk
Marmosa_constantiae	90	LC	Global	Y	Y	Y	Conservative	Current	Low or unknown extinction risk
Marmosa_demerarae	75.8	LC	Global	Y	Y	Y	Conservative	Current	Low or unknown extinction risk
Marmosa_lepida	14	LC	Global	Y	Y	Y	Conservative	Current	Low or unknown extinction risk
Marmosa_mexicana	49.5	LC	Global	Y	Y	Y	Conservative	Current	Low or unknown extinction risk
Marmosa_murina	26	LC	Global	Y	Y	Y	Conservative	Current	Low or unknown extinction risk
Marmosa_phaea	80.3	VU	Global	Y	Y	Y	Conservative	Current	High extinction risk
Marmosa_quichua	27.7	LC	Global	Y	Y	Y	Conservative	Current	Low or unknown extinction risk
Marmosa_regina	118.6	LC	Global	Y	Y	Y	Conservative	Current	Low or unknown extinction risk
Marmosa_robinsoni	56.7	LC	Global	Y	Y	Y	Conservative	Current	Low or unknown extinction risk
Marmosa_rubra	63	DD	Global	Y	Y	Y	Conservative	Current	Low or unknown extinction risk
Marmosa_tyleriana	32.4	DD	Global	Y	Y	Y	Conservative	Current	Low or unknown extinction risk
Marmosa_xerophila	46.2	VU	Global	Y	Y	Y	Conservative	Current	High extinction risk
Marmosops_bishopi	18.8	LC	Global	Y	Y	Y	Conservative	Current	Low or unknown extinction risk
Marmosops_cracens	25.5	DD	Global	Y	Y	Y	Conservative	Current	Low or unknown extinction risk
Marmosops_creightoni	41.3	DD	Global	Y	Y	Y	Conservative	Current	Low or unknown extinction risk
Marmosops_handleyi	30.7	CR	Global	Y	Y	Y	Conservative	Current	High extinction risk
Marmosops_impavidus	36	LC	Global	Y	Y	Y	Conservative	Current	Low or unknown extinction risk
Marmosops_incanus	62.3	LC	Global	Y	Y	Y	Conservative	Current	Low or unknown extinction risk
Marmosops_invictus	29.2	LC	Global	Y	Y	Y	Conservative	Current	Low or unknown extinction risk
Marmosops_juninensis	23.1	VU	Global	Y	Y	Y	Conservative	Current	High extinction risk
Marmosops_neblina	44	LC	Global	Y	Y	Y	Conservative	Current	Low or unknown extinction risk
Marmosops_noctivagus	45	LC	Global	Y	Y	Y	Conservative	Current	Low or unknown extinction risk
Marmosops_ocellatus	37	LC	Global	Y	Y	Y	Conservative	Current	Low or unknown extinction risk
Marmosops_parvidens	15	LC	Global	Y	Y	Y	Conservative	Current	Low or unknown extinction risk
Marmosops_paulensis	40	LC	Global	Y	Y	Y	Conservative	Current	Low or unknown extinction risk
Marmosops_pinheiroi	26	LC	Global	Y	Y	Y	Conservative	Current	Low or unknown extinction risk
Marmota_caudata	4350	LC	Global	Y	Y	Y	Conservative	Current	Low or unknown extinction risk
Marmota_himalayana	5000	LC	Global	Y	Y	Y	Conservative	Current	Low or unknown extinction risk
Martes_flavigula	1842.5	LC	Global	Y	Y	Y	Conservative	Current	Low or unknown extinction risk
Martes_foina	1540.8	LC	Global	Y	Y	Y	Conservative	Current	Low or unknown extinction risk
Martes_gwatkinsii	2043	VU	Global	Y	Y	Y	Conservative	Current	High extinction risk
Maxomys_alticola	90	LC	Global	Y	Y	Y	Conservative	Current	Low or unknown extinction risk
Maxomys_baeodon	69.8	DD	Global	Y	Y	Y	Conservative	Current	Low or unknown extinction risk
Maxomys_bartelsii	102	LC	Global	Y	Y	Y	Conservative	Current	Low or unknown extinction risk
Maxomys_dollmani	120	DD	Global	Y	Y	Y	Conservative	Current	Low or unknown extinction risk
Maxomys_hellwaldii	203	LC	Global	Y	Y	Y	Conservative	Current	Low or unknown extinction risk
Maxomys_hylomyoides	56.6	DD	Global	Y	Y	Y	Conservative	Current	Low or unknown extinction risk
Maxomys_inas	90	LC	Global	Y	Y	Y	Conservative	Current	Low or unknown extinction risk
Maxomys_inflatus	152	VU	Global	Y	Y	Y	Conservative	Current	High extinction risk
Maxomys_moi	147	LC	Global	Y	Y	Y	Conservative	Current	Low or unknown extinction risk
Maxomys_musschenbroekii	84.8	LC	Global	Y	Y	Y	Conservative	Current	Low or unknown extinction risk
Maxomys_ochraceiventer	97	DD	Global	Y	Y	Y	Conservative	Current	Low or unknown extinction risk
Maxomys_pagensis	196	VU	Global	Y	Y	Y	Conservative	Current	High extinction risk
Maxomys_panglima	189	LC	Global	Y	Y	Y	Conservative	Current	Low or unknown extinction risk
Maxomys_rajah	150.3	VU	Global	Y	Y	Y	Conservative	Current	High extinction risk
Maxomys_surifer	150.4	LC	Global	Y	Y	Y	Conservative	Current	Low or unknown extinction risk
Maxomys_wattsi	147	EN	Global	Y	Y	Y	Conservative	Current	High extinction risk
Maxomys_whiteheadi	56	VU	Global	Y	Y	Y	Conservative	Current	High extinction risk
Mazama_americana	22799.7	DD	Global	Y	Y	Y	Conservative	Current	Low or unknown extinction risk
Mazama_bricenii	16499.9	VU	Global	Y	Y	Y	Conservative	Current	High extinction risk
Mazama_chunyi	16499.9	VU	Global	Y	Y	Y	Conservative	Current	High extinction risk
Mazama_gouazoubira	16300.1	LC	Global	Y	Y	Y	Conservative	Current	Low or unknown extinction risk
Megadontomys_cryophilus	32	EN	Global	Y	Y	Y	Conservative	Current	High extinction risk
Megadontomys_nelsoni	80.1	EN	Global	Y	Y	Y	Conservative	Current	High extinction risk
Megadontomys_thomasi	111	EN	Global	Y	Y	Y	Conservative	Current	High extinction risk
Megaerops_ecaudatus	24.7	LC	Global	Y	Y	Y	Conservative	Current	Low or unknown extinction risk
Megaerops_kusnotoi	20.1	VU	Global	Y	Y	Y	Conservative	Current	High extinction risk
Megaerops_niphanae	32.6	LC	Global	Y	Y	Y	Conservative	Current	Low or unknown extinction risk
Megaerops_wetmorei	18.5	VU	Global	Y	Y	Y	Conservative	Current	High extinction risk
Megaladapis_edwardsi	85000	EP	Global	Y	Y	Y	Conservative	Late Pleistocene + Holocene extinctions	High extinction risk
Megaladapis_grandidieri	74000	EP	Global	Y	Y	Y	Conservative	Late Pleistocene + Holocene extinctions	High extinction risk
Megaladapis_madagascariensis	46500	EP	Global	Y	Y	Y	Conservative	Late Pleistocene + Holocene extinctions	High extinction risk
Megalocnus_rodens	149968	EP	Global	Y	Y	Y	Conservative	Late Pleistocene + Holocene extinctions	High extinction risk
Megalocnus_zile	149968	EP	Global	Y	Y	Y	Conservative	Late Pleistocene + Holocene extinctions	High extinction risk
Megalomys_audreyae	180	EP	Global	N	Y	N	Liberal	Late Pleistocene + Holocene extinctions	High extinction risk
Megalomys_georginae	101	EP	Global	N	Y	N	Liberal	Late Pleistocene + Holocene extinctions	High extinction risk
Megalonyx_jeffersonii	1090350	EP	Global	Y	Y	Y	Conservative	Late Pleistocene + Holocene extinctions	High extinction risk
Megalotragus_priscus	200000	EP	Global	N	Y	N	Liberal	Late Pleistocene + Holocene extinctions	High extinction risk
Megalovis_guangxiensis	76190.4	EP	Global	N	Y	N	Liberal	Late Pleistocene + Holocene extinctions	High extinction risk
Megatherium_americanum	6265000	EP	Global	Y	Y	N	Default	Late Pleistocene + Holocene extinctions	High extinction risk
Megatherium_tarijense	3.04995e+06	EP	Global	Y	Y	N	Default	Late Pleistocene + Holocene extinctions	High extinction risk
Melanomys_caliginosus	41	LC	Global	Y	Y	Y	Conservative	Current	Low or unknown extinction risk
Melanomys_robustulus	53.5	LC	Global	Y	Y	Y	Conservative	Current	Low or unknown extinction risk
Melanomys_zunigae	53.5	CR	Global	Y	Y	Y	Conservative	Current	High extinction risk
Meles_leucurus	6250	LC	Global	Y	Y	Y	Conservative	Current	Low or unknown extinction risk
Melogale_everetti	1500	EN	Global	Y	Y	Y	Conservative	Current	High extinction risk
Melogale_orientalis	2000	LC	Global	Y	Y	Y	Conservative	Current	Low or unknown extinction risk
Melomys_aerosus	97.3	EN	Global	Y	Y	Y	Conservative	Current	High extinction risk
Melomys_arcium	84.9	DD	Global	Y	Y	Y	Conservative	Current	Low or unknown extinction risk
Melomys_bannisteri	52.8	EN	Global	Y	Y	Y	Conservative	Current	High extinction risk
Melomys_burtoni	68.5	LC	Global	Y	Y	Y	Conservative	Current	Low or unknown extinction risk
Melomys_capensis	70	LC	Global	Y	Y	Y	Conservative	Current	Low or unknown extinction risk
Melomys_caurinus	148.1	EN	Global	Y	Y	Y	Conservative	Current	High extinction risk
Melomys_cervinipes	78	LC	Global	Y	Y	Y	Conservative	Current	Low or unknown extinction risk
Melomys_cooperae	86.5	DD	Global	Y	Y	Y	Conservative	Current	Low or unknown extinction risk
Melomys_dollmani	77.7	LC	Global	Y	Y	Y	Conservative	Current	Low or unknown extinction risk
Melomys_fraterculus	47.8	CR	Global	Y	Y	Y	Conservative	Current	High extinction risk
Melomys_frigicola	71	LC	Global	Y	Y	Y	Conservative	Current	Low or unknown extinction risk
Melomys_fulgens	133.5	DD	Global	Y	Y	Y	Conservative	Current	Low or unknown extinction risk
Melomys_howi	67	DD	Global	Y	Y	Y	Conservative	Current	Low or unknown extinction risk
Melomys_leucogaster	108.5	LC	Global	Y	Y	Y	Conservative	Current	Low or unknown extinction risk
Melomys_lutillus	37.4	LC	Global	Y	Y	Y	Conservative	Current	Low or unknown extinction risk
Melomys_matambuai	145	EN	Global	Y	Y	Y	Conservative	Current	High extinction risk
Melomys_obiensis	71	LC	Global	Y	Y	Y	Conservative	Current	Low or unknown extinction risk
Melomys_paveli	65	DD	Global	Y	Y	Y	Conservative	Current	Low or unknown extinction risk
Melomys_rubicola	100	EX	Global	Y	Y	Y	Conservative	Late Pleistocene + Holocene extinctions	High extinction risk
Melomys_rufescens	60.1	LC	Global	Y	Y	Y	Conservative	Current	Low or unknown extinction risk
Melomys_talaudium	143.1	EN	Global	Y	Y	Y	Conservative	Current	High extinction risk
Melonycteris_melanops	49	LC	Global	Y	Y	Y	Conservative	Current	Low or unknown extinction risk
Melursus_ursinus	93130	VU	Global	Y	Y	Y	Conservative	Current	High extinction risk
Mephitis_macroura	801.3	LC	Global	Y	Y	Y	Conservative	Current	Low or unknown extinction risk
Meriones_hurrianae	70	LC	Global	Y	Y	Y	Conservative	Current	Low or unknown extinction risk
Meriones_libycus	91.3	LC	Global	Y	Y	Y	Conservative	Current	Low or unknown extinction risk
Mesembriomys_macrurus	267	LC	Global	Y	Y	Y	Conservative	Current	Low or unknown extinction risk
Mesomys_hispidus	175	LC	Global	Y	Y	Y	Conservative	Current	Low or unknown extinction risk
Mesomys_leniceps	108	DD	Global	Y	Y	Y	Conservative	Current	Low or unknown extinction risk
Mesomys_occultus	146.7	LC	Global	Y	Y	Y	Conservative	Current	Low or unknown extinction risk
Mesomys_stimulax	139	LC	Global	Y	Y	Y	Conservative	Current	Low or unknown extinction risk
Mesophylla_macconnelli	6.9	LC	Global	Y	Y	Y	Conservative	Current	Low or unknown extinction risk
Mesopropithecus_globiceps	11000	EP	Global	Y	Y	Y	Conservative	Late Pleistocene + Holocene extinctions	High extinction risk
Mesopropithecus_pithecoides	14000	EP	Global	Y	Y	Y	Conservative	Late Pleistocene + Holocene extinctions	High extinction risk
Metachirus_nudicaudatus	375	LC	Global	Y	Y	Y	Conservative	Current	Low or unknown extinction risk
Metasthenurus_newtonae	55000	EP	Global	Y	Y	N	Default	Late Pleistocene + Holocene extinctions	High extinction risk
Metridiochoerus_compactus	142000	EP	Global	Y	Y	Y	Conservative	Late Pleistocene + Holocene extinctions	High extinction risk
Mico_acariensis	472	DD	Global	Y	Y	Y	Conservative	Current	Low or unknown extinction risk
Mico_argentatus	440	LC	Global	Y	Y	Y	Conservative	Current	Low or unknown extinction risk
Mico_chrysoleucos	539.3	DD	Global	Y	Y	Y	Conservative	Current	Low or unknown extinction risk
Mico_emiliae	335	DD	Global	Y	Y	Y	Conservative	Current	Low or unknown extinction risk
Mico_humeralifer	350	DD	Global	Y	Y	Y	Conservative	Current	Low or unknown extinction risk
Mico_intermedius	425	LC	Global	Y	Y	Y	Conservative	Current	Low or unknown extinction risk
Mico_leucippe	440	VU	Global	Y	Y	Y	Conservative	Current	High extinction risk
Mico_marcai	295	DD	Global	Y	Y	Y	Conservative	Current	Low or unknown extinction risk
Mico_mauesi	360	LC	Global	Y	Y	Y	Conservative	Current	Low or unknown extinction risk
Mico_melanurus	302.3	LC	Global	Y	Y	Y	Conservative	Current	Low or unknown extinction risk
Mico_nigriceps	370	DD	Global	Y	Y	Y	Conservative	Current	Low or unknown extinction risk
Mico_rondoni	329.6	VU	Global	Y	Y	Y	Conservative	Current	High extinction risk
Mico_saterei	431.6	LC	Global	Y	Y	Y	Conservative	Current	Low or unknown extinction risk
Microcavia_australis	286.1	LC	Global	Y	Y	Y	Conservative	Current	Low or unknown extinction risk
Microcavia_niata	255.2	LC	Global	Y	Y	Y	Conservative	Current	Low or unknown extinction risk
Microcavia_shiptoni	185	NT	Global	Y	Y	Y	Conservative	Current	Low or unknown extinction risk
Microcebus_berthae	30.5	EN	Global	Y	Y	Y	Conservative	Current	High extinction risk
Microcebus_bongolavensis	54	EN	Global	Y	Y	Y	Conservative	Current	High extinction risk
Microcebus_danfossi	63	EN	Global	Y	Y	Y	Conservative	Current	High extinction risk
Microcebus_griseorufus	62.5	LC	Global	Y	Y	Y	Conservative	Current	Low or unknown extinction risk
Microcebus_jollyae	61	EN	Global	Y	Y	Y	Conservative	Current	High extinction risk
Microcebus_lehilahytsara	46.5	VU	Global	Y	Y	Y	Conservative	Current	High extinction risk
Microcebus_mamiratra	61	CR	Global	Y	Y	Y	Conservative	Current	High extinction risk
Microcebus_mittermeieri	44	EN	Global	Y	Y	Y	Conservative	Current	High extinction risk
Microcebus_murinus	60	LC	Global	Y	Y	Y	Conservative	Current	Low or unknown extinction risk
Microcebus_myoxinus	47.5	VU	Global	Y	Y	Y	Conservative	Current	High extinction risk
Microcebus_ravelobensis	72	EN	Global	Y	Y	Y	Conservative	Current	High extinction risk
Microcebus_rufus	42.5	VU	Global	Y	Y	Y	Conservative	Current	High extinction risk
Microcebus_sambiranensis	44	EN	Global	Y	Y	Y	Conservative	Current	High extinction risk
Microcebus_simmonsi	65	EN	Global	Y	Y	Y	Conservative	Current	High extinction risk
Microcebus_tavaratra	61	VU	Global	Y	Y	Y	Conservative	Current	High extinction risk
Micronycteris_brosseti	4.8	DD	Global	Y	Y	Y	Conservative	Current	Low or unknown extinction risk
Micronycteris_hirsuta	12	LC	Global	Y	Y	Y	Conservative	Current	Low or unknown extinction risk
Micronycteris_megalotis	6.1	LC	Global	Y	Y	Y	Conservative	Current	Low or unknown extinction risk
Micronycteris_microtis	5.6	LC	Global	Y	Y	Y	Conservative	Current	Low or unknown extinction risk
Micronycteris_minuta	6.5	LC	Global	Y	Y	Y	Conservative	Current	Low or unknown extinction risk
Micropteropus_intermedius	44	DD	Global	Y	Y	Y	Conservative	Current	Low or unknown extinction risk
Micropteropus_pusillus	26.6	LC	Global	Y	Y	Y	Conservative	Current	Low or unknown extinction risk
Microsciurus_alfari	87.5	LC	Global	Y	Y	Y	Conservative	Current	Low or unknown extinction risk
Microsciurus_flaviventer	92	DD	Global	Y	Y	Y	Conservative	Current	Low or unknown extinction risk
Microsciurus_mimulus	120	LC	Global	Y	Y	Y	Conservative	Current	Low or unknown extinction risk
Microsciurus_santanderensis	99.8	DD	Global	Y	Y	Y	Conservative	Current	Low or unknown extinction risk
Mimon_cozumelae	12.4	LC	Global	Y	Y	Y	Conservative	Current	Low or unknown extinction risk
Mimon_koepckeae	12.1	DD	Global	Y	Y	Y	Conservative	Current	Low or unknown extinction risk
Mindomys_hammondi	60.5	EN	Global	Y	Y	Y	Conservative	Current	High extinction risk
Miopithecus_ogouensis	1278.3	LC	Global	Y	Y	Y	Conservative	Current	Low or unknown extinction risk
Miopithecus_talapoin	1499.2	LC	Global	Y	Y	Y	Conservative	Current	Low or unknown extinction risk
Mirza_coquereli	308	EN	Global	Y	Y	Y	Conservative	Current	High extinction risk
Mixotoxodon_larensis	1000000	EP	Global	Y	Y	N	Default	Late Pleistocene + Holocene extinctions	High extinction risk
Monodelphis_americana	19.5	LC	Global	Y	Y	Y	Conservative	Current	Low or unknown extinction risk
Monodelphis_dimidiata	58	LC	Global	Y	Y	Y	Conservative	Current	Low or unknown extinction risk
Monodelphis_emiliae	40	LC	Global	Y	Y	Y	Conservative	Current	Low or unknown extinction risk
Monodelphis_glirina	65.8	LC	Global	Y	Y	Y	Conservative	Current	Low or unknown extinction risk
Monodelphis_iheringi	112	DD	Global	Y	Y	Y	Conservative	Current	Low or unknown extinction risk
Monodelphis_kunsi	11.3	LC	Global	Y	Y	Y	Conservative	Current	Low or unknown extinction risk
Monodelphis_osgoodi	112	LC	Global	Y	Y	Y	Conservative	Current	Low or unknown extinction risk
Monodelphis_palliolata	65.9	LC	Global	Y	Y	Y	Conservative	Current	Low or unknown extinction risk
Monodelphis_reigi	19	VU	Global	Y	Y	Y	Conservative	Current	High extinction risk
Monodelphis_ronaldi	52.9	LC	Global	Y	Y	Y	Conservative	Current	Low or unknown extinction risk
Monodelphis_scalops	741	LC	Global	Y	Y	Y	Conservative	Current	Low or unknown extinction risk
Monodelphis_unistriata	55.3	CR	Global	Y	Y	Y	Conservative	Current	High extinction risk
Monophyllus_plethodon	14.8	LC	Global	Y	Y	Y	Conservative	Current	Low or unknown extinction risk
Morenelaphus_brachyceros	50000	EP	Global	N	Y	N	Liberal	Late Pleistocene + Holocene extinctions	High extinction risk
Morenelaphus_lujanensis	50000	EP	Global	N	Y	N	Liberal	Late Pleistocene + Holocene extinctions	High extinction risk
Moschiola_indica	3000	LC	Global	Y	Y	Y	Conservative	Current	Low or unknown extinction risk
Moschiola_kathygre	1962.2	LC	Global	Y	Y	Y	Conservative	Current	Low or unknown extinction risk
Moschiola_meminna	2445	LC	Global	Y	Y	Y	Conservative	Current	Low or unknown extinction risk
Muknalia_minima	20500	EP	Global	Y	Y	Y	Conservative	Late Pleistocene + Holocene extinctions	High extinction risk
Muntiacus_atherodes	15600	NT	Global	Y	Y	Y	Conservative	Current	Low or unknown extinction risk
Muntiacus_feae	22000	DD	Global	Y	Y	Y	Conservative	Current	Low or unknown extinction risk
Muntiacus_muntjak	15925.8	LC	Global	Y	Y	Y	Conservative	Current	Low or unknown extinction risk
Muntiacus_putaoensis	12000	DD	Global	Y	Y	Y	Conservative	Current	Low or unknown extinction risk
Muntiacus_vaginalis	18163.5	LC	Global	Y	Y	Y	Conservative	Current	Low or unknown extinction risk
Muntiacus_vuquangensis	34000	CR	Global	Y	Y	Y	Conservative	Current	High extinction risk
Mus_cookii	20.5	LC	Global	Y	Y	Y	Conservative	Current	Low or unknown extinction risk
Mylodon_darwinii	1392470	EP	Global	Y	Y	N	Default	Late Pleistocene + Holocene extinctions	High extinction risk
Mylohyus_nasutus	75000	EP	Global	Y	Y	Y	Conservative	Late Pleistocene + Holocene extinctions	High extinction risk
Myonycteris_brachycephala	35.8	EN	Global	Y	Y	Y	Conservative	Current	High extinction risk
Myonycteris_relicta	52	LC	Global	Y	Y	Y	Conservative	Current	Low or unknown extinction risk
Myonycteris_torquata	42.2	LC	Global	Y	Y	Y	Conservative	Current	Low or unknown extinction risk
Myoprocta_acouchy	600	LC	Global	Y	Y	Y	Conservative	Current	Low or unknown extinction risk
Myoprocta_pratti	908	LC	Global	Y	Y	Y	Conservative	Current	Low or unknown extinction risk
Naemorhedus_goral	28500	NT	Global	Y	Y	Y	Conservative	Current	Low or unknown extinction risk
Naemorhedus_griseus	25000	VU	Global	Y	Y	Y	Conservative	Current	High extinction risk
Nandinia_binotata	2000	LC	Global	Y	Y	Y	Conservative	Current	Low or unknown extinction risk
Nasalis_larvatus	9000	EN	Global	Y	Y	Y	Conservative	Current	High extinction risk
Nasua_narica	4030	LC	Global	Y	Y	Y	Conservative	Current	Low or unknown extinction risk
Nasua_nasua	3793.8	LC	Global	Y	Y	Y	Conservative	Current	Low or unknown extinction risk
Nasuella_olivacea	1340	NT	Global	Y	Y	Y	Conservative	Current	Low or unknown extinction risk
Navahoceros_fricki	49272	EP	Global	N	Y	N	Liberal	Late Pleistocene + Holocene extinctions	High extinction risk
Neacomys_guianae	14.2	LC	Global	Y	Y	Y	Conservative	Current	Low or unknown extinction risk
Neacomys_paracou	14.5	LC	Global	Y	Y	Y	Conservative	Current	Low or unknown extinction risk
Neacomys_spinosus	19	LC	Global	Y	Y	Y	Conservative	Current	Low or unknown extinction risk
Nectomys_magdalenae	250.6	DD	Global	Y	Y	Y	Conservative	Current	Low or unknown extinction risk
Nectomys_palmipes	197	LC	Global	Y	Y	Y	Conservative	Current	Low or unknown extinction risk
Nectomys_rattus	248.8	LC	Global	Y	Y	Y	Conservative	Current	Low or unknown extinction risk
Neochoerus_aesopi	93333.3	EP	Global	N	Y	N	Liberal	Late Pleistocene + Holocene extinctions	High extinction risk
Neocnus_comes	13020	EP	Global	Y	Y	Y	Conservative	Late Pleistocene + Holocene extinctions	High extinction risk
Neocnus_dousman	10460	EP	Global	Y	Y	Y	Conservative	Late Pleistocene + Holocene extinctions	High extinction risk
Neocnus_toupiti	7050	EP	Global	Y	Y	Y	Conservative	Late Pleistocene + Holocene extinctions	High extinction risk
Neolicaphrium_recens	47122.2	EP	Global	Y	Y	N	Default	Late Pleistocene + Holocene extinctions	High extinction risk
Neonycteris_pusilla	7.3	DD	Global	Y	Y	Y	Conservative	Current	Low or unknown extinction risk
Neopteryx_frosti	225	EN	Global	Y	Y	Y	Conservative	Current	High extinction risk
Neosclerocalyptus_paskoenis	200000	EP	Global	Y	Y	N	Default	Late Pleistocene + Holocene extinctions	High extinction risk
Neotomodon_alstoni	40	LC	Global	Y	Y	Y	Conservative	Current	Low or unknown extinction risk
Neotragus_pygmaeus	4000	LC	Global	Y	Y	Y	Conservative	Current	Low or unknown extinction risk
Nephelomys_auriventer	117.5	LC	Global	Y	Y	Y	Conservative	Current	Low or unknown extinction risk
Nephelomys_keaysi	163.2	LC	Global	Y	Y	Y	Conservative	Current	Low or unknown extinction risk
Nephelomys_levipes	112.8	LC	Global	Y	Y	Y	Conservative	Current	Low or unknown extinction risk
Nesokia_indica	370	LC	Global	Y	Y	Y	Conservative	Current	Low or unknown extinction risk
Nesotragus_moschatus	6500	LC	Global	Y	Y	Y	Conservative	Current	Low or unknown extinction risk
Neuryurus_trabeculatus	311000	EP	Global	N	Y	N	Liberal	Late Pleistocene + Holocene extinctions	High extinction risk
Ningaui_ridei	8.5	LC	Global	Y	Y	Y	Conservative	Current	Low or unknown extinction risk
Ningaui_timealeyi	5.7	LC	Global	Y	Y	Y	Conservative	Current	Low or unknown extinction risk
Niviventer_andersoni	147	LC	Global	Y	Y	Y	Conservative	Current	Low or unknown extinction risk
Niviventer_brahma	97.3	LC	Global	Y	Y	Y	Conservative	Current	Low or unknown extinction risk
Niviventer_cameroni	86.8	VU	Global	Y	Y	Y	Conservative	Current	High extinction risk
Niviventer_confucianus	65	LC	Global	Y	Y	Y	Conservative	Current	Low or unknown extinction risk
Niviventer_coninga	82.3	LC	Global	Y	Y	Y	Conservative	Current	Low or unknown extinction risk
Niviventer_cremoriventer	69.7	VU	Global	Y	Y	Y	Conservative	Current	High extinction risk
Niviventer_culturatus	88.9	NT	Global	Y	Y	Y	Conservative	Current	Low or unknown extinction risk
Niviventer_eha	53.6	LC	Global	Y	Y	Y	Conservative	Current	Low or unknown extinction risk
Niviventer_excelsior	102	LC	Global	Y	Y	Y	Conservative	Current	Low or unknown extinction risk
Niviventer_fraternus	86.8	LC	Global	Y	Y	Y	Conservative	Current	Low or unknown extinction risk
Niviventer_fulvescens	82.5	LC	Global	Y	Y	Y	Conservative	Current	Low or unknown extinction risk
Niviventer_hinpoon	61	EN	Global	Y	Y	Y	Conservative	Current	High extinction risk
Niviventer_langbianis	69.8	LC	Global	Y	Y	Y	Conservative	Current	Low or unknown extinction risk
Niviventer_lepturus	84.8	LC	Global	Y	Y	Y	Conservative	Current	Low or unknown extinction risk
Niviventer_niviventer	100	LC	Global	Y	Y	Y	Conservative	Current	Low or unknown extinction risk
Niviventer_rapit	86.8	LC	Global	Y	Y	Y	Conservative	Current	Low or unknown extinction risk
Niviventer_tenaster	103	LC	Global	Y	Y	Y	Conservative	Current	Low or unknown extinction risk
Nomascus_concolor	7500	CR	Global	Y	Y	Y	Conservative	Current	High extinction risk
Nomascus_gabriellae	8000	EN	Global	Y	Y	Y	Conservative	Current	High extinction risk
Nomascus_hainanus	7500	CR	Global	Y	Y	Y	Conservative	Current	High extinction risk
Nomascus_leucogenys	8000	CR	Global	Y	Y	Y	Conservative	Current	High extinction risk
Nomascus_siki	8000	EN	Global	Y	Y	Y	Conservative	Current	High extinction risk
Nothrotheriops_shastensis	462590	EP	Global	Y	Y	N	Default	Late Pleistocene + Holocene extinctions	High extinction risk
Nothrotherium_maquinense	150000	EP	Global	Y	Y	N	Default	Late Pleistocene + Holocene extinctions	High extinction risk
Notiomastodon_platensis	5500000	EP	Global	Y	Y	Y	Conservative	Late Pleistocene + Holocene extinctions	High extinction risk
Notocitellus_adocetus	125	LC	Global	Y	Y	Y	Conservative	Current	Low or unknown extinction risk
Notocitellus_annulatus	500	LC	Global	Y	Y	Y	Conservative	Current	Low or unknown extinction risk
Notomys_alexis	35	LC	Global	Y	Y	Y	Conservative	Current	Low or unknown extinction risk
Notomys_amplus	100	EX	Global	Y	Y	Y	Conservative	Late Pleistocene + Holocene extinctions	High extinction risk
Notomys_aquilo	39	EN	Global	Y	Y	Y	Conservative	Current	High extinction risk
Notomys_cervinus	35	NT	Global	Y	Y	Y	Conservative	Current	Low or unknown extinction risk
Notomys_fuscus	35	VU	Global	Y	Y	Y	Conservative	Current	High extinction risk
Notomys_longicaudatus	100	EX	Global	Y	Y	Y	Conservative	Late Pleistocene + Holocene extinctions	High extinction risk
Notomys_macrotis	60	EX	Global	Y	Y	Y	Conservative	Late Pleistocene + Holocene extinctions	High extinction risk
Notomys_mitchellii	52	LC	Global	Y	Y	Y	Conservative	Current	Low or unknown extinction risk
Notomys_mordax	50	EX	Global	Y	Y	Y	Conservative	Late Pleistocene + Holocene extinctions	High extinction risk
Nyctereutes_procyonoides	4040	LC	Global	Y	Y	Y	Conservative	Current	Low or unknown extinction risk
Nycticebus_bengalensis	1500	VU	Global	Y	Y	Y	Conservative	Current	High extinction risk
Nycticebus_coucang	803.5	VU	Global	Y	Y	Y	Conservative	Current	High extinction risk
Nycticebus_menagensis	803.5	VU	Global	Y	Y	Y	Conservative	Current	High extinction risk
Nyctimene_aello	84.3	LC	Global	Y	Y	Y	Conservative	Current	Low or unknown extinction risk
Nyctimene_albiventer	29.9	LC	Global	Y	Y	Y	Conservative	Current	Low or unknown extinction risk
Nyctimene_cephalotes	44.5	LC	Global	Y	Y	Y	Conservative	Current	Low or unknown extinction risk
Nyctimene_certans	42.1	LC	Global	Y	Y	Y	Conservative	Current	Low or unknown extinction risk
Nyctimene_cyclotis	48	DD	Global	Y	Y	Y	Conservative	Current	Low or unknown extinction risk
Nyctimene_draconilla	29	DD	Global	Y	Y	Y	Conservative	Current	Low or unknown extinction risk
Nyctimene_keasti	44.6	VU	Global	Y	Y	Y	Conservative	Current	High extinction risk
Nyctimene_major	104.2	LC	Global	Y	Y	Y	Conservative	Current	Low or unknown extinction risk
Nyctimene_masalai	52.3	DD	Global	Y	Y	Y	Conservative	Current	Low or unknown extinction risk
Nyctimene_minutus	33.1	VU	Global	Y	Y	Y	Conservative	Current	High extinction risk
Nyctimene_rabori	67.5	EN	Global	Y	Y	Y	Conservative	Current	High extinction risk
Nyctimene_robinsoni	49.5	LC	Global	Y	Y	Y	Conservative	Current	Low or unknown extinction risk
Nyctimene_vizcaccia	40	LC	Global	Y	Y	Y	Conservative	Current	Low or unknown extinction risk
Nyctomys_sumichrasti	49.4	LC	Global	Y	Y	Y	Conservative	Current	Low or unknown extinction risk
Octodon_bridgesi	150	VU	Global	Y	Y	Y	Conservative	Current	High extinction risk
Octodon_degus	210	LC	Global	Y	Y	Y	Conservative	Current	Low or unknown extinction risk
Octodon_lunatus	233	NT	Global	Y	Y	Y	Conservative	Current	Low or unknown extinction risk
Octodon_pacificus	290	CR	Global	Y	Y	Y	Conservative	Current	High extinction risk
Octodontomys_gliroides	150	LC	Global	Y	Y	Y	Conservative	Current	Low or unknown extinction risk
Oecomys_flavicans	73.4	LC	Global	Y	Y	Y	Conservative	Current	Low or unknown extinction risk
Oecomys_mamorae	62.5	LC	Global	Y	Y	Y	Conservative	Current	Low or unknown extinction risk
Okapia_johnstoni	230001	EN	Global	Y	Y	Y	Conservative	Current	High extinction risk
Olallamys_albicauda	273.5	DD	Global	Y	Y	Y	Conservative	Current	Low or unknown extinction risk
Olallamys_edax	206.4	DD	Global	Y	Y	Y	Conservative	Current	Low or unknown extinction risk
Oligoryzomys_andinus	25.2	LC	Global	Y	Y	Y	Conservative	Current	Low or unknown extinction risk
Oligoryzomys_arenalis	25.2	LC	Global	Y	Y	Y	Conservative	Current	Low or unknown extinction risk
Oligoryzomys_brendae	23.8	DD	Global	Y	Y	Y	Conservative	Current	Low or unknown extinction risk
Oligoryzomys_chacoensis	23	LC	Global	Y	Y	Y	Conservative	Current	Low or unknown extinction risk
Oligoryzomys_delticola	29.4	LC	Global	Y	Y	Y	Conservative	Current	Low or unknown extinction risk
Oligoryzomys_destructor	25.2	LC	Global	Y	Y	Y	Conservative	Current	Low or unknown extinction risk
Oligoryzomys_eliurus	30	LC	Global	Y	Y	Y	Conservative	Current	Low or unknown extinction risk
Oligoryzomys_fornesi	14	LC	Global	Y	Y	Y	Conservative	Current	Low or unknown extinction risk
Oligoryzomys_fulvescens	25	LC	Global	Y	Y	Y	Conservative	Current	Low or unknown extinction risk
Oligoryzomys_griseolus	25.2	LC	Global	Y	Y	Y	Conservative	Current	Low or unknown extinction risk
Oligoryzomys_longicaudatus	27	LC	Global	Y	Y	Y	Conservative	Current	Low or unknown extinction risk
Oligoryzomys_microtis	22.5	LC	Global	Y	Y	Y	Conservative	Current	Low or unknown extinction risk
Oligoryzomys_moojeni	16.9	DD	Global	Y	Y	Y	Conservative	Current	Low or unknown extinction risk
Oligoryzomys_rupestris	13.8	DD	Global	Y	Y	Y	Conservative	Current	Low or unknown extinction risk
Oligoryzomys_stramineus	25	LC	Global	Y	Y	Y	Conservative	Current	Low or unknown extinction risk
Oligoryzomys_vegetus	15	LC	Global	Y	Y	Y	Conservative	Current	Low or unknown extinction risk
Oligoryzomys_victus	23.3	EX	Global	Y	Y	Y	Conservative	Late Pleistocene + Holocene extinctions	High extinction risk
Oreamnos_harringtoni	75000	EP	Global	N	Y	N	Liberal	Late Pleistocene + Holocene extinctions	High extinction risk
Oreoryzomys_balneator	60.5	DD	Global	Y	Y	Y	Conservative	Current	Low or unknown extinction risk
Oryx_dammah	200000	EW	Global	Y	Y	Y	Conservative	Late Pleistocene + Holocene extinctions	High extinction risk
Oryx_gazella	169001	LC	Global	Y	Y	Y	Conservative	Current	Low or unknown extinction risk
Oryzomys_antillarum	82.8	EX	Global	Y	Y	Y	Conservative	Late Pleistocene + Holocene extinctions	High extinction risk
Oryzomys_dimidiatus	46	LC	Global	Y	Y	Y	Conservative	Current	Low or unknown extinction risk
Oryzomys_gorgasi	60.5	EN	Global	Y	Y	Y	Conservative	Current	High extinction risk
Oryzomys_nelsoni	86.8	EX	Global	Y	Y	Y	Conservative	Late Pleistocene + Holocene extinctions	High extinction risk
Osgoodomys_banderanus	50	LC	Global	Y	Y	Y	Conservative	Current	Low or unknown extinction risk
Otocyon_megalotis	4150	LC	Global	Y	Y	Y	Conservative	Current	Low or unknown extinction risk
Otolemur_crassicaudatus	1500	LC	Global	Y	Y	Y	Conservative	Current	Low or unknown extinction risk
Otolemur_garnettii	760	LC	Global	Y	Y	Y	Conservative	Current	Low or unknown extinction risk
Otomys_anchietae	206.5	LC	Global	Y	Y	Y	Conservative	Current	Low or unknown extinction risk
Otomys_angoniensis	121.9	LC	Global	Y	Y	Y	Conservative	Current	Low or unknown extinction risk
Otomys_barbouri	107.4	EN	Global	Y	Y	Y	Conservative	Current	High extinction risk
Otomys_burtoni	90	EN	Global	Y	Y	Y	Conservative	Current	High extinction risk
Otomys_cuanzensis	90.2	LC	Global	Y	Y	Y	Conservative	Current	Low or unknown extinction risk
Otomys_denti	120	LC	Global	Y	Y	Y	Conservative	Current	Low or unknown extinction risk
Otomys_irroratus	118	LC	Global	Y	Y	Y	Conservative	Current	Low or unknown extinction risk
Otomys_lacustris	92.6	VU	Global	Y	Y	Y	Conservative	Current	High extinction risk
Otomys_laminatus	145	LC	Global	Y	Y	Y	Conservative	Current	Low or unknown extinction risk
Otomys_occidentalis	72.8	VU	Global	Y	Y	Y	Conservative	Current	High extinction risk
Otomys_sloggetti	106.3	LC	Global	Y	Y	Y	Conservative	Current	Low or unknown extinction risk
Otomys_tropicalis	108.8	LC	Global	Y	Y	Y	Conservative	Current	Low or unknown extinction risk
Otomys_typus	133.4	LC	Global	Y	Y	Y	Conservative	Current	Low or unknown extinction risk
Otomys_unisulcatus	124.5	LC	Global	Y	Y	Y	Conservative	Current	Low or unknown extinction risk
Otonyctomys_hatti	36.2	LC	Global	Y	Y	Y	Conservative	Current	Low or unknown extinction risk
Otopteropus_cartilagonodus	16.8	LC	Global	Y	Y	Y	Conservative	Current	Low or unknown extinction risk
Otospermophilus_variegatus	691.6	LC	Global	Y	Y	Y	Conservative	Current	Low or unknown extinction risk
Ototylomys_phyllotis	120	LC	Global	Y	Y	Y	Conservative	Current	Low or unknown extinction risk
Pachylemur_insignis	11500	EP	Global	Y	Y	Y	Conservative	Late Pleistocene + Holocene extinctions	High extinction risk
Pachylemur_jullyi	13000	EP	Global	Y	Y	Y	Conservative	Late Pleistocene + Holocene extinctions	High extinction risk
Paguma_larvata	4300	LC	Global	Y	Y	Y	Conservative	Current	Low or unknown extinction risk
Palaeolama_major	1.0895e+06	EP	Global	N	Y	N	Liberal	Late Pleistocene + Holocene extinctions	High extinction risk
Palaeolama_weddeli	1021897	EP	Global	N	Y	N	Liberal	Late Pleistocene + Holocene extinctions	High extinction risk
Palaeopropithecus_ingens	42000	EX	Global	Y	Y	Y	Conservative	Late Pleistocene + Holocene extinctions	High extinction risk
Palaeopropithecus_maximus	46000	EP	Global	Y	Y	Y	Conservative	Late Pleistocene + Holocene extinctions	High extinction risk
Palorchestes_azeal	500000	EP	Global	N	Y	N	Liberal	Late Pleistocene + Holocene extinctions	High extinction risk
Pampatherium_humboldti	150000	EP	Global	N	Y	N	Liberal	Late Pleistocene + Holocene extinctions	High extinction risk
Pampatherium_typum	200000	EP	Global	N	Y	N	Liberal	Late Pleistocene + Holocene extinctions	High extinction risk
Pan_paniscus	34000.1	EN	Global	Y	Y	Y	Conservative	Current	High extinction risk
Pan_troglodytes	42500	EN	Global	Y	Y	Y	Conservative	Current	High extinction risk
Panochthus_tuberculatus	1061000	EP	Global	N	Y	N	Liberal	Late Pleistocene + Holocene extinctions	High extinction risk
Papagomys_armandvillei	1048.1	NT	Global	Y	Y	Y	Conservative	Current	Low or unknown extinction risk
Papagomys_theodorverhoeveni	660	EP	Global	Y	Y	N	Default	Late Pleistocene + Holocene extinctions	High extinction risk
Papio_anubis	28329.2	LC	Global	Y	Y	Y	Conservative	Current	Low or unknown extinction risk
Papio_papio	15500.2	NT	Global	Y	Y	Y	Conservative	Current	Low or unknown extinction risk
Paraceros_fragilis	50000	EP	Global	N	Y	N	Liberal	Late Pleistocene + Holocene extinctions	High extinction risk
Paradoxurus_hermaphroditus	3156.7	LC	Global	Y	Y	Y	Conservative	Current	Low or unknown extinction risk
Paradoxurus_jerdoni	2780.8	LC	Global	Y	Y	Y	Conservative	Current	Low or unknown extinction risk
Paradoxurus_zeylonensis	2780.8	LC	Global	Y	Y	Y	Conservative	Current	Low or unknown extinction risk
Paraechinus_micropus	171	LC	Global	Y	Y	Y	Conservative	Current	Low or unknown extinction risk
Parahyaena_brunnea	32200.3	NT	Global	Y	Y	Y	Conservative	Current	Low or unknown extinction risk
Paramelomys_gressitti	110.2	EN	Global	Y	Y	Y	Conservative	Current	High extinction risk
Paramelomys_levipes	86.7	LC	Global	Y	Y	Y	Conservative	Current	Low or unknown extinction risk
Paramelomys_lorentzii	150	LC	Global	Y	Y	Y	Conservative	Current	Low or unknown extinction risk
Paramelomys_mollis	90.1	LC	Global	Y	Y	Y	Conservative	Current	Low or unknown extinction risk
Paramelomys_moncktoni	95.4	LC	Global	Y	Y	Y	Conservative	Current	Low or unknown extinction risk
Paramelomys_naso	129.7	LC	Global	Y	Y	Y	Conservative	Current	Low or unknown extinction risk
Paramelomys_platyops	104.2	LC	Global	Y	Y	Y	Conservative	Current	Low or unknown extinction risk
Paramelomys_rubex	46.6	LC	Global	Y	Y	Y	Conservative	Current	Low or unknown extinction risk
Paramelomys_steini	69.4	DD	Global	Y	Y	Y	Conservative	Current	Low or unknown extinction risk
Paranyctimene_raptor	24.3	LC	Global	Y	Y	Y	Conservative	Current	Low or unknown extinction risk
Paranyctimene_tenax	31.5	LC	Global	Y	Y	Y	Conservative	Current	Low or unknown extinction risk
Paraxerus_alexandri	52	LC	Global	Y	Y	Y	Conservative	Current	Low or unknown extinction risk
Paraxerus_boehmi	70	LC	Global	Y	Y	Y	Conservative	Current	Low or unknown extinction risk
Paraxerus_cepapi	180	LC	Global	Y	Y	Y	Conservative	Current	Low or unknown extinction risk
Paraxerus_cooperi	250	DD	Global	Y	Y	Y	Conservative	Current	Low or unknown extinction risk
Paraxerus_flavovittis	160	LC	Global	Y	Y	Y	Conservative	Current	Low or unknown extinction risk
Paraxerus_lucifer	700	DD	Global	Y	Y	Y	Conservative	Current	Low or unknown extinction risk
Paraxerus_ochraceus	104.3	LC	Global	Y	Y	Y	Conservative	Current	Low or unknown extinction risk
Paraxerus_palliatus	309.3	LC	Global	Y	Y	Y	Conservative	Current	Low or unknown extinction risk
Paraxerus_poensis	124.5	LC	Global	Y	Y	Y	Conservative	Current	Low or unknown extinction risk
Paraxerus_vexillarius	675	NT	Global	Y	Y	Y	Conservative	Current	Low or unknown extinction risk
Paraxerus_vincenti	337.6	EN	Global	Y	Y	Y	Conservative	Current	High extinction risk
Paremballonura_atrata	4.3	LC	Global	Y	Y	Y	Conservative	Current	Low or unknown extinction risk
Parocnus_browni	69200	EP	Global	Y	Y	Y	Conservative	Late Pleistocene + Holocene extinctions	High extinction risk
Parocnus_serus	53070	EP	Global	Y	Y	Y	Conservative	Late Pleistocene + Holocene extinctions	High extinction risk
Pattonomys_occasius	161.7	DD	Global	Y	Y	Y	Conservative	Current	Low or unknown extinction risk
Pattonomys_semivillosus	200	LC	Global	Y	Y	Y	Conservative	Current	Low or unknown extinction risk
Paulamys_naso	123	EN	Global	Y	Y	Y	Conservative	Current	High extinction risk
Pecari_tajacu	21266.7	LC	Global	Y	Y	Y	Conservative	Current	Low or unknown extinction risk
Pelorovis_antiquus	1000000	EP	Global	N	Y	N	Liberal	Late Pleistocene + Holocene extinctions	High extinction risk
Perodicticus_potto	1100	LC	Global	Y	Y	Y	Conservative	Current	Low or unknown extinction risk
Peromyscus_boylii	21.4	LC	Global	Y	Y	Y	Conservative	Current	Low or unknown extinction risk
Peromyscus_bullatus	40	CR	Global	Y	Y	Y	Conservative	Current	High extinction risk
Peromyscus_difficilis	28	LC	Global	Y	Y	Y	Conservative	Current	Low or unknown extinction risk
Peromyscus_eremicus	23.7	LC	Global	Y	Y	Y	Conservative	Current	Low or unknown extinction risk
Peromyscus_furvus	33	DD	Global	Y	Y	Y	Conservative	Current	Low or unknown extinction risk
Peromyscus_grandis	71	NT	Global	Y	Y	Y	Conservative	Current	Low or unknown extinction risk
Peromyscus_gratus	27.4	LC	Global	Y	Y	Y	Conservative	Current	Low or unknown extinction risk
Peromyscus_guatemalensis	40	LC	Global	Y	Y	Y	Conservative	Current	Low or unknown extinction risk
Peromyscus_gymnotis	40	LC	Global	Y	Y	Y	Conservative	Current	Low or unknown extinction risk
Peromyscus_hylocetes	42.6	LC	Global	Y	Y	Y	Conservative	Current	Low or unknown extinction risk
Peromyscus_leucopus	21.2	LC	Global	Y	Y	Y	Conservative	Current	Low or unknown extinction risk
Peromyscus_levipes	23	LC	Global	Y	Y	Y	Conservative	Current	Low or unknown extinction risk
Peromyscus_madrensis	57	EN	Global	Y	Y	Y	Conservative	Current	High extinction risk
Peromyscus_mayensis	32	CR	Global	Y	Y	Y	Conservative	Current	High extinction risk
Peromyscus_megalops	66.2	LC	Global	Y	Y	Y	Conservative	Current	Low or unknown extinction risk
Peromyscus_mekisturus	60	CR	Global	Y	Y	Y	Conservative	Current	High extinction risk
Peromyscus_melanocarpus	59	EN	Global	Y	Y	Y	Conservative	Current	High extinction risk
Peromyscus_melanophrys	40	LC	Global	Y	Y	Y	Conservative	Current	Low or unknown extinction risk
Peromyscus_melanurus	40	EN	Global	Y	Y	Y	Conservative	Current	High extinction risk
Peromyscus_pectoralis	39	LC	Global	Y	Y	Y	Conservative	Current	Low or unknown extinction risk
Peromyscus_perfulvus	40	LC	Global	Y	Y	Y	Conservative	Current	Low or unknown extinction risk
Peromyscus_sagax	34.8	DD	Global	Y	Y	Y	Conservative	Current	Low or unknown extinction risk
Peromyscus_simulus	40	VU	Global	Y	Y	Y	Conservative	Current	High extinction risk
Peromyscus_spicilegus	36	LC	Global	Y	Y	Y	Conservative	Current	Low or unknown extinction risk
Peromyscus_stirtoni	29.2	LC	Global	Y	Y	Y	Conservative	Current	Low or unknown extinction risk
Peromyscus_winkelmanni	53.8	EN	Global	Y	Y	Y	Conservative	Current	High extinction risk
Peromyscus_yucatanicus	26.3	LC	Global	Y	Y	Y	Conservative	Current	Low or unknown extinction risk
Peromyscus_zarhynchus	40	VU	Global	Y	Y	Y	Conservative	Current	High extinction risk
Peroryctes_broadbenti	4800	EN	Global	Y	Y	Y	Conservative	Current	High extinction risk
Peroryctes_raffrayana	838.5	LC	Global	Y	Y	Y	Conservative	Current	Low or unknown extinction risk
Petaurista_alborufus	4290	LC	Global	Y	Y	Y	Conservative	Current	Low or unknown extinction risk
Petaurista_elegans	997	LC	Global	Y	Y	Y	Conservative	Current	Low or unknown extinction risk
Petaurista_magnificus	1475.5	LC	Global	Y	Y	Y	Conservative	Current	Low or unknown extinction risk
Petaurista_nobilis	2710	NT	Global	Y	Y	Y	Conservative	Current	Low or unknown extinction risk
Petaurista_petaurista	1660.1	LC	Global	Y	Y	Y	Conservative	Current	Low or unknown extinction risk
Petaurista_philippensis	1676	LC	Global	Y	Y	Y	Conservative	Current	Low or unknown extinction risk
Petauroides_ayamaruensis	341.7	EP	Global	Y	Y	Y	Conservative	Late Pleistocene + Holocene extinctions	High extinction risk
Petinomys_crinitus	113	LC	Global	Y	Y	Y	Conservative	Current	Low or unknown extinction risk
Petinomys_fuscocapillus	794.5	LC	Global	Y	Y	Y	Conservative	Current	Low or unknown extinction risk
Petinomys_genibarbis	110	VU	Global	Y	Y	Y	Conservative	Current	High extinction risk
Petinomys_hageni	388	DD	Global	Y	Y	Y	Conservative	Current	Low or unknown extinction risk
Petinomys_lugens	433	VU	Global	Y	Y	Y	Conservative	Current	High extinction risk
Petinomys_mindanensis	285	LC	Global	Y	Y	Y	Conservative	Current	Low or unknown extinction risk
Petinomys_sagitta	50	DD	Global	Y	Y	Y	Conservative	Current	Low or unknown extinction risk
Petinomys_setosus	38.4	VU	Global	Y	Y	Y	Conservative	Current	High extinction risk
Petinomys_vordermanni	40.4	VU	Global	Y	Y	Y	Conservative	Current	High extinction risk
Petromus_typicus	224	LC	Global	Y	Y	Y	Conservative	Current	Low or unknown extinction risk
Petropseudes_dahli	1640	LC	Global	Y	Y	Y	Conservative	Current	Low or unknown extinction risk
Phacochoerus_aethiopicus	71000.3	LC	Global	Y	Y	Y	Conservative	Current	Low or unknown extinction risk
Phacochoerus_africanus	82500	LC	Global	Y	Y	Y	Conservative	Current	Low or unknown extinction risk
Phalanger_alexandrae	2500	EN	Global	Y	Y	Y	Conservative	Current	High extinction risk
Phalanger_carmelitae	2047.5	LC	Global	Y	Y	Y	Conservative	Current	Low or unknown extinction risk
Phalanger_intercastellanus	1747.5	LC	Global	Y	Y	Y	Conservative	Current	Low or unknown extinction risk
Phalanger_matabiru	1970.2	VU	Global	Y	Y	Y	Conservative	Current	High extinction risk
Phalanger_matanim	1550	CR	Global	Y	Y	Y	Conservative	Current	High extinction risk
Phalanger_mimicus	1850	LC	Global	Y	Y	Y	Conservative	Current	Low or unknown extinction risk
Phalanger_orientalis	2168.8	LC	Global	Y	Y	Y	Conservative	Current	Low or unknown extinction risk
Phalanger_ornatus	1787.5	LC	Global	Y	Y	Y	Conservative	Current	Low or unknown extinction risk
Phalanger_rothschildi	1365	LC	Global	Y	Y	Y	Conservative	Current	Low or unknown extinction risk
Phalanger_sericeus	2003	LC	Global	Y	Y	Y	Conservative	Current	Low or unknown extinction risk
Phalanger_vestitus	1850	LC	Global	Y	Y	Y	Conservative	Current	Low or unknown extinction risk
Phascolonus_gigas	200000	EP	Global	N	Y	N	Liberal	Late Pleistocene + Holocene extinctions	High extinction risk
Philander_andersoni	325	LC	Global	Y	Y	Y	Conservative	Current	Low or unknown extinction risk
Philander_deltae	130.6	LC	Global	Y	Y	Y	Conservative	Current	Low or unknown extinction risk
Philander_frenatus	167.7	LC	Global	Y	Y	Y	Conservative	Current	Low or unknown extinction risk
Philander_mcilhennyi	513.9	LC	Global	Y	Y	Y	Conservative	Current	Low or unknown extinction risk
Philander_mondolfii	201.8	LC	Global	Y	Y	Y	Conservative	Current	Low or unknown extinction risk
Philander_opossum	585.5	LC	Global	Y	Y	Y	Conservative	Current	Low or unknown extinction risk
Philantomba_maxwellii	12000	LC	Global	Y	Y	Y	Conservative	Current	Low or unknown extinction risk
Philantomba_monticola	6250	LC	Global	Y	Y	Y	Conservative	Current	Low or unknown extinction risk
Phyllomys_brasiliensis	298.6	EN	Global	Y	Y	Y	Conservative	Current	High extinction risk
Phyllomys_kerri	180	DD	Global	Y	Y	Y	Conservative	Current	Low or unknown extinction risk
Phyllomys_lamarum	215.2	DD	Global	Y	Y	Y	Conservative	Current	Low or unknown extinction risk
Phyllomys_lundi	173.5	EN	Global	Y	Y	Y	Conservative	Current	High extinction risk
Phyllomys_mantiqueirensis	207	CR	Global	Y	Y	Y	Conservative	Current	High extinction risk
Phyllomys_medius	229.9	LC	Global	Y	Y	Y	Conservative	Current	Low or unknown extinction risk
Phyllomys_nigrispinus	224.3	LC	Global	Y	Y	Y	Conservative	Current	Low or unknown extinction risk
Phyllomys_pattoni	229.9	LC	Global	Y	Y	Y	Conservative	Current	Low or unknown extinction risk
Phyllomys_thomasi	560.2	EN	Global	Y	Y	Y	Conservative	Current	High extinction risk
Phyllomys_unicolor	439	CR	Global	Y	Y	Y	Conservative	Current	High extinction risk
Phyllonycteris_aphylla	24.5	CR	Global	Y	Y	Y	Conservative	Current	High extinction risk
Phyllonycteris_major	34.1	EP	Global	Y	Y	Y	Conservative	Late Pleistocene + Holocene extinctions	High extinction risk
Phyllonycteris_poeyi	22	LC	Global	Y	Y	Y	Conservative	Current	Low or unknown extinction risk
Phyllops_falcatus	19.5	LC	Global	Y	Y	Y	Conservative	Current	Low or unknown extinction risk
Phyllops_silvai	22.2	EP	Global	Y	Y	Y	Conservative	Late Pleistocene + Holocene extinctions	High extinction risk
Phyllostomus_discolor	34.1	LC	Global	Y	Y	Y	Conservative	Current	Low or unknown extinction risk
Phyllostomus_elongatus	40.4	LC	Global	Y	Y	Y	Conservative	Current	Low or unknown extinction risk
Phyllostomus_latifolius	134	LC	Global	Y	Y	Y	Conservative	Current	Low or unknown extinction risk
Piliocolobus_kirkii	5630	EN	Global	Y	Y	Y	Conservative	Current	High extinction risk
Pithecia_aequatorialis	2250	LC	Global	Y	Y	Y	Conservative	Current	Low or unknown extinction risk
Pithecia_albicans	2800	VU	Global	Y	Y	Y	Conservative	Current	High extinction risk
Pithecia_pithecia	1375.5	LC	Global	Y	Y	Y	Conservative	Current	Low or unknown extinction risk
Plagiodontia_aedium	2630	EN	Global	Y	Y	Y	Conservative	Current	High extinction risk
Plagiodontia_ipnaeum	3670	EX	Global	Y	Y	Y	Conservative	Late Pleistocene + Holocene extinctions	High extinction risk
Plagiodontia_spelaeum	1570	EP	Global	Y	Y	Y	Conservative	Late Pleistocene + Holocene extinctions	High extinction risk
Platacanthomys_lasiurus	75	VU	Global	Y	Y	Y	Conservative	Current	High extinction risk
Platygonus_compressus	110000	EP	Global	Y	Y	Y	Conservative	Late Pleistocene + Holocene extinctions	High extinction risk
Platyrrhinus_albericoi	55	LC	Global	Y	Y	Y	Conservative	Current	Low or unknown extinction risk
Platyrrhinus_aurarius	34.2	LC	Global	Y	Y	Y	Conservative	Current	Low or unknown extinction risk
Platyrrhinus_brachycephalus	14.1	LC	Global	Y	Y	Y	Conservative	Current	Low or unknown extinction risk
Platyrrhinus_chocoensis	30.5	VU	Global	Y	Y	Y	Conservative	Current	High extinction risk
Platyrrhinus_dorsalis	26	LC	Global	Y	Y	Y	Conservative	Current	Low or unknown extinction risk
Platyrrhinus_helleri	13.5	LC	Global	Y	Y	Y	Conservative	Current	Low or unknown extinction risk
Platyrrhinus_infuscus	50.2	LC	Global	Y	Y	Y	Conservative	Current	Low or unknown extinction risk
Platyrrhinus_ismaeli	37.1	NT	Global	Y	Y	Y	Conservative	Current	Low or unknown extinction risk
Platyrrhinus_lineatus	24.4	LC	Global	Y	Y	Y	Conservative	Current	Low or unknown extinction risk
Platyrrhinus_masu	27	LC	Global	Y	Y	Y	Conservative	Current	Low or unknown extinction risk
Platyrrhinus_matapalensis	18	NT	Global	Y	Y	Y	Conservative	Current	Low or unknown extinction risk
Platyrrhinus_nigellus	21.6	LC	Global	Y	Y	Y	Conservative	Current	Low or unknown extinction risk
Platyrrhinus_recifinus	17.7	LC	Global	Y	Y	Y	Conservative	Current	Low or unknown extinction risk
Platyrrhinus_umbratus	24.5	DD	Global	Y	Y	Y	Conservative	Current	Low or unknown extinction risk
Platyrrhinus_vittatus	41.4	LC	Global	Y	Y	Y	Conservative	Current	Low or unknown extinction risk
Poiana_leightoni	600	VU	Global	Y	Y	Y	Conservative	Current	High extinction risk
Poiana_richardsonii	500	LC	Global	Y	Y	Y	Conservative	Current	Low or unknown extinction risk
Pongo_abelii	56750	CR	Global	Y	Y	Y	Conservative	Current	High extinction risk
Pongo_pygmaeus	57150	CR	Global	Y	Y	Y	Conservative	Current	High extinction risk
Porcula_salvania	7718	CR	Global	Y	Y	Y	Conservative	Current	High extinction risk
Potamochoerus_larvatus	97500	LC	Global	Y	Y	Y	Conservative	Current	Low or unknown extinction risk
Potamochoerus_porcus	70000.3	LC	Global	Y	Y	Y	Conservative	Current	Low or unknown extinction risk
Potos_flavus	3000	LC	Global	Y	Y	Y	Conservative	Current	Low or unknown extinction risk
Praomys_daltoni	38.5	LC	Global	Y	Y	Y	Conservative	Current	Low or unknown extinction risk
Praomys_degraaffi	45.5	VU	Global	Y	Y	Y	Conservative	Current	High extinction risk
Praomys_delectorum	36	LC	Global	Y	Y	Y	Conservative	Current	Low or unknown extinction risk
Praomys_derooi	32	LC	Global	Y	Y	Y	Conservative	Current	Low or unknown extinction risk
Praomys_hartwigi	57.2	VU	Global	Y	Y	Y	Conservative	Current	High extinction risk
Praomys_jacksoni	42	LC	Global	Y	Y	Y	Conservative	Current	Low or unknown extinction risk
Praomys_lukolelae	41.6	LC	Global	Y	Y	Y	Conservative	Current	Low or unknown extinction risk
Praomys_minor	42.8	LC	Global	Y	Y	Y	Conservative	Current	Low or unknown extinction risk
Praomys_misonnei	39.1	LC	Global	Y	Y	Y	Conservative	Current	Low or unknown extinction risk
Praomys_morio	30	EN	Global	Y	Y	Y	Conservative	Current	High extinction risk
Praomys_mutoni	52	NT	Global	Y	Y	Y	Conservative	Current	Low or unknown extinction risk
Praomys_obscurus	47.2	EN	Global	Y	Y	Y	Conservative	Current	High extinction risk
Praomys_petteri	49.3	LC	Global	Y	Y	Y	Conservative	Current	Low or unknown extinction risk
Praomys_rostratus	40.9	LC	Global	Y	Y	Y	Conservative	Current	Low or unknown extinction risk
Praomys_tullbergi	35.8	LC	Global	Y	Y	Y	Conservative	Current	Low or unknown extinction risk
Praomys_verschureni	49	DD	Global	Y	Y	Y	Conservative	Current	Low or unknown extinction risk
Presbytis_chrysomelas	7000	CR	Global	Y	Y	Y	Conservative	Current	High extinction risk
Presbytis_comata	6250	EN	Global	Y	Y	Y	Conservative	Current	High extinction risk
Presbytis_femoralis	7000	NT	Global	Y	Y	Y	Conservative	Current	Low or unknown extinction risk
Presbytis_frontata	6050	VU	Global	Y	Y	Y	Conservative	Current	High extinction risk
Presbytis_hosei	6500	VU	Global	Y	Y	Y	Conservative	Current	High extinction risk
Presbytis_melalophos	6300	EN	Global	Y	Y	Y	Conservative	Current	High extinction risk
Presbytis_natunae	4920	VU	Global	Y	Y	Y	Conservative	Current	High extinction risk
Presbytis_potenziani	6450	EN	Global	Y	Y	Y	Conservative	Current	High extinction risk
Presbytis_rubicunda	6300	LC	Global	Y	Y	Y	Conservative	Current	Low or unknown extinction risk
Presbytis_siamensis	7000	NT	Global	Y	Y	Y	Conservative	Current	Low or unknown extinction risk
Presbytis_thomasi	6690	VU	Global	Y	Y	Y	Conservative	Current	High extinction risk
Procolobus_verus	4000	NT	Global	Y	Y	Y	Conservative	Current	Low or unknown extinction risk
Procoptodon_browneorum	50000	EP	Global	Y	Y	N	Default	Late Pleistocene + Holocene extinctions	High extinction risk
Procoptodon_gilli	54000	EP	Global	Y	Y	N	Default	Late Pleistocene + Holocene extinctions	High extinction risk
Procoptodon_goliah	232000	EP	Global	Y	Y	N	Default	Late Pleistocene + Holocene extinctions	High extinction risk
Procoptodon_oreas	100000	EP	Global	Y	Y	N	Default	Late Pleistocene + Holocene extinctions	High extinction risk
Procoptodon_rapha	150000	EP	Global	Y	Y	N	Default	Late Pleistocene + Holocene extinctions	High extinction risk
Procyon_lotor	6550	LC	Global	Y	Y	Y	Conservative	Current	Low or unknown extinction risk
Procyon_pygmaeus	2500	CR	Global	Y	Y	Y	Conservative	Current	High extinction risk
Proechimys_brevicauda	285	LC	Global	Y	Y	Y	Conservative	Current	Low or unknown extinction risk
Proechimys_canicollis	285	LC	Global	Y	Y	Y	Conservative	Current	Low or unknown extinction risk
Proechimys_chrysaeolus	285	DD	Global	Y	Y	Y	Conservative	Current	Low or unknown extinction risk
Proechimys_cuvieri	330	LC	Global	Y	Y	Y	Conservative	Current	Low or unknown extinction risk
Proechimys_decumanus	285	NT	Global	Y	Y	Y	Conservative	Current	Low or unknown extinction risk
Proechimys_echinothrix	309.6	LC	Global	Y	Y	Y	Conservative	Current	Low or unknown extinction risk
Proechimys_gardneri	145	DD	Global	Y	Y	Y	Conservative	Current	Low or unknown extinction risk
Proechimys_goeldii	285	LC	Global	Y	Y	Y	Conservative	Current	Low or unknown extinction risk
Proechimys_guairae	400	LC	Global	Y	Y	Y	Conservative	Current	Low or unknown extinction risk
Proechimys_guyannensis	316	LC	Global	Y	Y	Y	Conservative	Current	Low or unknown extinction risk
Proechimys_hoplomyoides	285	DD	Global	Y	Y	Y	Conservative	Current	Low or unknown extinction risk
Proechimys_kulinae	149.5	DD	Global	Y	Y	Y	Conservative	Current	Low or unknown extinction risk
Proechimys_longicaudatus	205	LC	Global	Y	Y	Y	Conservative	Current	Low or unknown extinction risk
Proechimys_mincae	285	DD	Global	Y	Y	Y	Conservative	Current	Low or unknown extinction risk
Proechimys_oconnelli	285	DD	Global	Y	Y	Y	Conservative	Current	Low or unknown extinction risk
Proechimys_pattoni	178.2	LC	Global	Y	Y	Y	Conservative	Current	Low or unknown extinction risk
Proechimys_quadruplicatus	285	LC	Global	Y	Y	Y	Conservative	Current	Low or unknown extinction risk
Proechimys_roberti	285	LC	Global	Y	Y	Y	Conservative	Current	Low or unknown extinction risk
Proechimys_semispinosus	285	LC	Global	Y	Y	Y	Conservative	Current	Low or unknown extinction risk
Proechimys_simonsi	285	LC	Global	Y	Y	Y	Conservative	Current	Low or unknown extinction risk
Proechimys_steerei	323	LC	Global	Y	Y	Y	Conservative	Current	Low or unknown extinction risk
Proechimys_trinitatis	319	DD	Global	Y	Y	Y	Conservative	Current	Low or unknown extinction risk
Propithecus_candidus	5750	CR	Global	Y	Y	Y	Conservative	Current	High extinction risk
Propithecus_coquereli	3900	EN	Global	Y	Y	Y	Conservative	Current	High extinction risk
Propithecus_coronatus	3900	EN	Global	Y	Y	Y	Conservative	Current	High extinction risk
Propithecus_deckenii	4000	EN	Global	Y	Y	Y	Conservative	Current	High extinction risk
Propithecus_diadema	5250	CR	Global	Y	Y	Y	Conservative	Current	High extinction risk
Propithecus_edwardsi	5750	EN	Global	Y	Y	Y	Conservative	Current	High extinction risk
Propithecus_perrieri	4350	CR	Global	Y	Y	Y	Conservative	Current	High extinction risk
Propithecus_tattersalli	3500	CR	Global	Y	Y	Y	Conservative	Current	High extinction risk
Propithecus_verreauxi	3250	EN	Global	Y	Y	Y	Conservative	Current	High extinction risk
Protemnodon_anak	131000	EP	Global	Y	Y	N	Default	Late Pleistocene + Holocene extinctions	High extinction risk
Protemnodon_brehus	110000	EP	Global	Y	Y	N	Default	Late Pleistocene + Holocene extinctions	High extinction risk
Protemnodon_hopei	45000	EP	Global	Y	Y	N	Default	Late Pleistocene + Holocene extinctions	High extinction risk
Protemnodon_nombe	40000	EP	Global	Y	Y	N	Default	Late Pleistocene + Holocene extinctions	High extinction risk
Protemnodon_roechus	166000	EP	Global	Y	Y	N	Default	Late Pleistocene + Holocene extinctions	High extinction risk
Protemnodon_tumbuna	50000	EP	Global	Y	Y	N	Default	Late Pleistocene + Holocene extinctions	High extinction risk
Protochromys_fellowsi	81	LC	Global	Y	Y	Y	Conservative	Current	Low or unknown extinction risk
Protopithecus_brasiliensis	24850	EP	Global	Y	Y	Y	Conservative	Late Pleistocene + Holocene extinctions	High extinction risk
Protoxerus_aubinnii	350	DD	Global	Y	Y	Y	Conservative	Current	Low or unknown extinction risk
Protoxerus_stangeri	621.5	LC	Global	Y	Y	Y	Conservative	Current	Low or unknown extinction risk
Pseudocheirus_peregrinus	900	LC	Global	Y	Y	Y	Conservative	Current	Low or unknown extinction risk
Pseudochirops_archeri	1091.5	LC	Global	Y	Y	Y	Conservative	Current	Low or unknown extinction risk
Pseudochirops_corinnae	1123	NT	Global	Y	Y	Y	Conservative	Current	Low or unknown extinction risk
Pseudochirops_coronatus	1500	VU	Global	Y	Y	Y	Conservative	Current	High extinction risk
Pseudochirops_cupreus	1724.5	LC	Global	Y	Y	Y	Conservative	Current	Low or unknown extinction risk
Pseudochirulus_canescens	300	LC	Global	Y	Y	Y	Conservative	Current	Low or unknown extinction risk
Pseudochirulus_caroli	440	LC	Global	Y	Y	Y	Conservative	Current	Low or unknown extinction risk
Pseudochirulus_cinereus	1000	NT	Global	Y	Y	Y	Conservative	Current	Low or unknown extinction risk
Pseudochirulus_forbesi	649	LC	Global	Y	Y	Y	Conservative	Current	Low or unknown extinction risk
Pseudochirulus_herbertensis	1110.5	LC	Global	Y	Y	Y	Conservative	Current	Low or unknown extinction risk
Pseudochirulus_larvatus	948.8	LC	Global	Y	Y	Y	Conservative	Current	Low or unknown extinction risk
Pseudochirulus_mayeri	151.8	LC	Global	Y	Y	Y	Conservative	Current	Low or unknown extinction risk
Pseudochirulus_schlegeli	274.5	VU	Global	Y	Y	Y	Conservative	Current	High extinction risk
Pseudomys_fumeus	70	VU	Global	Y	Y	Y	Conservative	Current	High extinction risk
Ptenochirus_jagori	77.3	LC	Global	Y	Y	Y	Conservative	Current	Low or unknown extinction risk
Ptenochirus_minor	36.3	LC	Global	Y	Y	Y	Conservative	Current	Low or unknown extinction risk
Pteropus_admiralitatum	299.9	LC	Global	Y	Y	Y	Conservative	Current	Low or unknown extinction risk
Pteropus_alecto	643.6	LC	Global	Y	Y	Y	Conservative	Current	Low or unknown extinction risk
Pteropus_aruensis	743.2	CR	Global	Y	Y	Y	Conservative	Current	High extinction risk
Pteropus_brunneus	200	EX	Global	Y	Y	Y	Conservative	Late Pleistocene + Holocene extinctions	High extinction risk
Pteropus_caniceps	505	VU	Global	Y	Y	Y	Conservative	Current	High extinction risk
Pteropus_capistratus	223	NT	Global	Y	Y	Y	Conservative	Current	Low or unknown extinction risk
Pteropus_chrysoproctus	710	VU	Global	Y	Y	Y	Conservative	Current	High extinction risk
Pteropus_conspicillatus	775.7	LC	Global	Y	Y	Y	Conservative	Current	Low or unknown extinction risk
Pteropus_dasymallus	435	NT	Global	Y	Y	Y	Conservative	Current	Low or unknown extinction risk
Pteropus_faunulus	288	VU	Global	Y	Y	Y	Conservative	Current	High extinction risk
Pteropus_giganteus	804.2	LC	Global	Y	Y	Y	Conservative	Current	Low or unknown extinction risk
Pteropus_gilliardorum	400	DD	Global	Y	Y	Y	Conservative	Current	Low or unknown extinction risk
Pteropus_griseus	269	DD	Global	Y	Y	Y	Conservative	Current	Low or unknown extinction risk
Pteropus_hypomelanus	428.1	LC	Global	Y	Y	Y	Conservative	Current	Low or unknown extinction risk
Pteropus_intermedius	971.6	DD	Global	Y	Y	Y	Conservative	Current	Low or unknown extinction risk
Pteropus_keyensis	658.8	DD	Global	Y	Y	Y	Conservative	Current	Low or unknown extinction risk
Pteropus_leucopterus	340	LC	Global	Y	Y	Y	Conservative	Current	Low or unknown extinction risk
Pteropus_livingstonii	588.5	CR	Global	Y	Y	Y	Conservative	Current	High extinction risk
Pteropus_lombocensis	250.3	DD	Global	Y	Y	Y	Conservative	Current	Low or unknown extinction risk
Pteropus_loochoensis	299.6	DD	Global	Y	Y	Y	Conservative	Current	Low or unknown extinction risk
Pteropus_lylei	316.7	VU	Global	Y	Y	Y	Conservative	Current	High extinction risk
Pteropus_macrotis	357	LC	Global	Y	Y	Y	Conservative	Current	Low or unknown extinction risk
Pteropus_melanopogon	860	EN	Global	Y	Y	Y	Conservative	Current	High extinction risk
Pteropus_melanotus	375	VU	Global	Y	Y	Y	Conservative	Current	High extinction risk
Pteropus_neohibernicus	966.8	LC	Global	Y	Y	Y	Conservative	Current	Low or unknown extinction risk
Pteropus_niger	456.3	VU	Global	Y	Y	Y	Conservative	Current	High extinction risk
Pteropus_ocularis	220	VU	Global	Y	Y	Y	Conservative	Current	High extinction risk
Pteropus_personatus	127.5	LC	Global	Y	Y	Y	Conservative	Current	Low or unknown extinction risk
Pteropus_pohlei	343	VU	Global	Y	Y	Y	Conservative	Current	High extinction risk
Pteropus_poliocephalus	749.9	VU	Global	Y	Y	Y	Conservative	Current	High extinction risk
Pteropus_pumilus	183.4	NT	Global	Y	Y	Y	Conservative	Current	Low or unknown extinction risk
Pteropus_rodricensis	253.8	CR	Global	Y	Y	Y	Conservative	Current	High extinction risk
Pteropus_rufus	361	VU	Global	Y	Y	Y	Conservative	Current	High extinction risk
Pteropus_scapulatus	447.5	LC	Global	Y	Y	Y	Conservative	Current	Low or unknown extinction risk
Pteropus_seychellensis	457	LC	Global	Y	Y	Y	Conservative	Current	Low or unknown extinction risk
Pteropus_speciosus	323.9	DD	Global	Y	Y	Y	Conservative	Current	Low or unknown extinction risk
Pteropus_subniger	130	EX	Global	Y	Y	Y	Conservative	Late Pleistocene + Holocene extinctions	High extinction risk
Pteropus_temminckii	250	VU	Global	Y	Y	Y	Conservative	Current	High extinction risk
Pteropus_vampyrus	935.9	NT	Global	Y	Y	Y	Conservative	Current	Low or unknown extinction risk
Pteropus_voeltzkowi	527.5	VU	Global	Y	Y	Y	Conservative	Current	High extinction risk
Ptilocercus_lowii	41.9	LC	Global	Y	Y	Y	Conservative	Current	Low or unknown extinction risk
Pudu_mephistophiles	9600	VU	Global	Y	Y	Y	Conservative	Current	High extinction risk
Pudu_puda	9749.9	NT	Global	Y	Y	Y	Conservative	Current	Low or unknown extinction risk
Pygathrix_cinerea	8310	CR	Global	Y	Y	Y	Conservative	Current	High extinction risk
Pygathrix_nemaeus	8310	EN	Global	Y	Y	Y	Conservative	Current	High extinction risk
Pygathrix_nigripes	8310	EN	Global	Y	Y	Y	Conservative	Current	High extinction risk
Pygoderma_bilabiatum	18.5	LC	Global	Y	Y	Y	Conservative	Current	Low or unknown extinction risk
Quemisia_gravis	4170	EP	Global	Y	Y	Y	Conservative	Late Pleistocene + Holocene extinctions	High extinction risk
Raphicerus_campestris	10500	LC	Global	Y	Y	Y	Conservative	Current	Low or unknown extinction risk
Rattus_adustus	158	DD	Global	Y	Y	Y	Conservative	Current	Low or unknown extinction risk
Rattus_andamanensis	129	LC	Global	Y	Y	Y	Conservative	Current	Low or unknown extinction risk
Rattus_annandalei	216.1	LC	Global	Y	Y	Y	Conservative	Current	Low or unknown extinction risk
Rattus_arfakienis	81	DD	Global	Y	Y	Y	Conservative	Current	Low or unknown extinction risk
Rattus_argentiventer	133.1	LC	Global	Y	Y	Y	Conservative	Current	Low or unknown extinction risk
Rattus_arrogans	82.9	LC	Global	Y	Y	Y	Conservative	Current	Low or unknown extinction risk
Rattus_baluensis	108.8	LC	Global	Y	Y	Y	Conservative	Current	Low or unknown extinction risk
Rattus_blangorum	194.8	DD	Global	Y	Y	Y	Conservative	Current	Low or unknown extinction risk
Rattus_bontanus	239	DD	Global	Y	Y	Y	Conservative	Current	Low or unknown extinction risk
Rattus_burrus	190.6	EN	Global	Y	Y	Y	Conservative	Current	High extinction risk
Rattus_colletti	61	LC	Global	Y	Y	Y	Conservative	Current	Low or unknown extinction risk
Rattus_elaphinus	131.4	NT	Global	Y	Y	Y	Conservative	Current	Low or unknown extinction risk
Rattus_enganus	305	DD	Global	Y	Y	Y	Conservative	Current	Low or unknown extinction risk
Rattus_everetti	255	LC	Global	Y	Y	Y	Conservative	Current	Low or unknown extinction risk
Rattus_exulans	47.3	LC	Global	Y	Y	Y	Conservative	Current	Low or unknown extinction risk
Rattus_feliceus	306	NT	Global	Y	Y	Y	Conservative	Current	Low or unknown extinction risk
Rattus_fuscipes	133	LC	Global	Y	Y	Y	Conservative	Current	Low or unknown extinction risk
Rattus_giluwensis	116.7	LC	Global	Y	Y	Y	Conservative	Current	Low or unknown extinction risk
Rattus_hainaldi	125.9	EN	Global	Y	Y	Y	Conservative	Current	High extinction risk
Rattus_hoffmanni	147	LC	Global	Y	Y	Y	Conservative	Current	Low or unknown extinction risk
Rattus_hoogerwerfi	165	VU	Global	Y	Y	Y	Conservative	Current	High extinction risk
Rattus_jobiensis	380	NT	Global	Y	Y	Y	Conservative	Current	Low or unknown extinction risk
Rattus_koopmani	142.5	DD	Global	Y	Y	Y	Conservative	Current	Low or unknown extinction risk
Rattus_korinchi	131	DD	Global	Y	Y	Y	Conservative	Current	Low or unknown extinction risk
Rattus_leucopus	171.7	LC	Global	Y	Y	Y	Conservative	Current	Low or unknown extinction risk
Rattus_losea	77	LC	Global	Y	Y	Y	Conservative	Current	Low or unknown extinction risk
Rattus_lugens	224	VU	Global	Y	Y	Y	Conservative	Current	High extinction risk
Rattus_lutreolus	106	LC	Global	Y	Y	Y	Conservative	Current	Low or unknown extinction risk
Rattus_macleari	148.9	EX	Global	Y	Y	Y	Conservative	Late Pleistocene + Holocene extinctions	High extinction risk
Rattus_marmosurus	217	LC	Global	Y	Y	Y	Conservative	Current	Low or unknown extinction risk
Rattus_mindorensis	136	DD	Global	Y	Y	Y	Conservative	Current	Low or unknown extinction risk
Rattus_mollicomulus	143.2	VU	Global	Y	Y	Y	Conservative	Current	High extinction risk
Rattus_montanus	136	EN	Global	Y	Y	Y	Conservative	Current	High extinction risk
Rattus_mordax	230	LC	Global	Y	Y	Y	Conservative	Current	Low or unknown extinction risk
Rattus_morotaiensis	148.3	LC	Global	Y	Y	Y	Conservative	Current	Low or unknown extinction risk
Rattus_nativitatis	149.3	EX	Global	Y	Y	Y	Conservative	Late Pleistocene + Holocene extinctions	High extinction risk
Rattus_niobe	46.1	LC	Global	Y	Y	Y	Conservative	Current	Low or unknown extinction risk
Rattus_nitidus	133.5	LC	Global	Y	Y	Y	Conservative	Current	Low or unknown extinction risk
Rattus_novaeguineae	133	LC	Global	Y	Y	Y	Conservative	Current	Low or unknown extinction risk
Rattus_omichlodes	71.8	DD	Global	Y	Y	Y	Conservative	Current	Low or unknown extinction risk
Rattus_osgoodi	93	LC	Global	Y	Y	Y	Conservative	Current	Low or unknown extinction risk
Rattus_palmarum	491	VU	Global	Y	Y	Y	Conservative	Current	High extinction risk
Rattus_pelurus	472	DD	Global	Y	Y	Y	Conservative	Current	Low or unknown extinction risk
Rattus_pococki	82.8	LC	Global	Y	Y	Y	Conservative	Current	Low or unknown extinction risk
Rattus_praetor	204.1	LC	Global	Y	Y	Y	Conservative	Current	Low or unknown extinction risk
Rattus_pyctoris	136	LC	Global	Y	Y	Y	Conservative	Current	Low or unknown extinction risk
Rattus_ranjiniae	120	EN	Global	Y	Y	Y	Conservative	Current	High extinction risk
Rattus_rattus	178.3	LC	Global	Y	Y	Y	Conservative	Current	Low or unknown extinction risk
Rattus_richardsoni	64.3	VU	Global	Y	Y	Y	Conservative	Current	High extinction risk
Rattus_salocco	334	DD	Global	Y	Y	Y	Conservative	Current	Low or unknown extinction risk
Rattus_sanila	180	EP	Global	Y	Y	N	Default	Late Pleistocene + Holocene extinctions	High extinction risk
Rattus_satarae	180	VU	Global	Y	Y	Y	Conservative	Current	High extinction risk
Rattus_simalurensis	188.8	EN	Global	Y	Y	Y	Conservative	Current	High extinction risk
Rattus_sordidus	157.5	LC	Global	Y	Y	Y	Conservative	Current	Low or unknown extinction risk
Rattus_steini	155	LC	Global	Y	Y	Y	Conservative	Current	Low or unknown extinction risk
Rattus_stoicus	323	VU	Global	Y	Y	Y	Conservative	Current	High extinction risk
Rattus_tanezumi	134	LC	Global	Y	Y	Y	Conservative	Current	Low or unknown extinction risk
Rattus_tawitawiensis	180	DD	Global	Y	Y	Y	Conservative	Current	Low or unknown extinction risk
Rattus_timorensis	124.9	DD	Global	Y	Y	Y	Conservative	Current	Low or unknown extinction risk
Rattus_tiomanicus	130	LC	Global	Y	Y	Y	Conservative	Current	Low or unknown extinction risk
Rattus_tunneyi	124	LC	Global	Y	Y	Y	Conservative	Current	Low or unknown extinction risk
Rattus_vandeuseni	67.3	EN	Global	Y	Y	Y	Conservative	Current	High extinction risk
Rattus_verecundus	108.5	LC	Global	Y	Y	Y	Conservative	Current	Low or unknown extinction risk
Rattus_villosissimus	134	LC	Global	Y	Y	Y	Conservative	Current	Low or unknown extinction risk
Rattus_xanthurus	303	NT	Global	Y	Y	Y	Conservative	Current	Low or unknown extinction risk
Ratufa_affinis	1156.3	NT	Global	Y	Y	Y	Conservative	Current	Low or unknown extinction risk
Ratufa_bicolor	2050	NT	Global	Y	Y	Y	Conservative	Current	Low or unknown extinction risk
Ratufa_indica	1060	LC	Global	Y	Y	Y	Conservative	Current	Low or unknown extinction risk
Ratufa_macroura	1327.1	NT	Global	Y	Y	Y	Conservative	Current	Low or unknown extinction risk
Rhabdomys_pumilio	41.1	LC	Global	Y	Y	Y	Conservative	Current	Low or unknown extinction risk
Rheithrosciurus_macrotis	1225	VU	Global	Y	Y	Y	Conservative	Current	High extinction risk
Rhinoceros_sondaicus	1750000	CR	Global	Y	Y	Y	Conservative	Current	High extinction risk
Rhinoceros_unicornis	1602333	VU	Global	Y	Y	Y	Conservative	Current	High extinction risk
Rhinophylla_alethina	14	NT	Global	Y	Y	Y	Conservative	Current	Low or unknown extinction risk
Rhinophylla_fischerae	10.6	LC	Global	Y	Y	Y	Conservative	Current	Low or unknown extinction risk
Rhinophylla_pumilio	9.6	LC	Global	Y	Y	Y	Conservative	Current	Low or unknown extinction risk
Rhinopithecus_avunculus	8000	CR	Global	Y	Y	Y	Conservative	Current	High extinction risk
Rhinopithecus_brelichi	11500	EN	Global	Y	Y	Y	Conservative	Current	High extinction risk
Rhinopithecus_roxellana	12125	EN	Global	Y	Y	Y	Conservative	Current	High extinction risk
Rhinosciurus_laticaudatus	228.3	NT	Global	Y	Y	Y	Conservative	Current	Low or unknown extinction risk
Rhizomys_pruinosus	2450	LC	Global	Y	Y	Y	Conservative	Current	Low or unknown extinction risk
Rhizomys_sinensis	865	LC	Global	Y	Y	Y	Conservative	Current	Low or unknown extinction risk
Rhizomys_sumatrensis	1625	LC	Global	Y	Y	Y	Conservative	Current	Low or unknown extinction risk
Rhizoplagiodontia_lemkei	1700	EP	Global	Y	Y	Y	Conservative	Late Pleistocene + Holocene extinctions	High extinction risk
Rhynchogale_melleri	2500	LC	Global	Y	Y	Y	Conservative	Current	Low or unknown extinction risk
Romerolagus_diazi	476.7	EN	Global	Y	Y	Y	Conservative	Current	High extinction risk
Rousettus_aegyptiacus	132.2	LC	Global	Y	Y	Y	Conservative	Current	Low or unknown extinction risk
Rousettus_amplexicaudatus	82.5	LC	Global	Y	Y	Y	Conservative	Current	Low or unknown extinction risk
Rousettus_bidens	171	VU	Global	Y	Y	Y	Conservative	Current	High extinction risk
Rousettus_celebensis	56.3	LC	Global	Y	Y	Y	Conservative	Current	Low or unknown extinction risk
Rousettus_lanosus	103	LC	Global	Y	Y	Y	Conservative	Current	Low or unknown extinction risk
Rousettus_leschenaultii	97.1	LC	Global	Y	Y	Y	Conservative	Current	Low or unknown extinction risk
Rousettus_linduensis	90.8	DD	Global	Y	Y	Y	Conservative	Current	Low or unknown extinction risk
Rousettus_madagascariensis	62.1	NT	Global	Y	Y	Y	Conservative	Current	Low or unknown extinction risk
Rousettus_obliviosus	44.1	VU	Global	Y	Y	Y	Conservative	Current	High extinction risk
Rousettus_spinalatus	90.8	VU	Global	Y	Y	Y	Conservative	Current	High extinction risk
Rucervus_eldii	73000	EN	Global	Y	Y	Y	Conservative	Current	High extinction risk
Rungwecebus_kipunji	13000	CR	Global	Y	Y	Y	Conservative	Current	High extinction risk
Rusingoryx_atopocranion	150000	EP	Global	N	Y	N	Liberal	Late Pleistocene + Holocene extinctions	High extinction risk
Saguinus_bicolor	465	EN	Global	Y	Y	Y	Conservative	Current	High extinction risk
Saguinus_fuscicollis	387	LC	Global	Y	Y	Y	Conservative	Current	Low or unknown extinction risk
Saguinus_geoffroyi	486.5	LC	Global	Y	Y	Y	Conservative	Current	Low or unknown extinction risk
Saguinus_imperator	400	LC	Global	Y	Y	Y	Conservative	Current	Low or unknown extinction risk
Saguinus_inustus	410.5	LC	Global	Y	Y	Y	Conservative	Current	Low or unknown extinction risk
Saguinus_labiatus	575	LC	Global	Y	Y	Y	Conservative	Current	Low or unknown extinction risk
Saguinus_leucopus	440	EN	Global	Y	Y	Y	Conservative	Current	High extinction risk
Saguinus_martinsi	603.6	LC	Global	Y	Y	Y	Conservative	Current	Low or unknown extinction risk
Saguinus_melanoleucus	491	LC	Global	Y	Y	Y	Conservative	Current	Low or unknown extinction risk
Saguinus_midas	540	LC	Global	Y	Y	Y	Conservative	Current	Low or unknown extinction risk
Saguinus_mystax	618	LC	Global	Y	Y	Y	Conservative	Current	Low or unknown extinction risk
Saguinus_niger	591.2	VU	Global	Y	Y	Y	Conservative	Current	High extinction risk
Saguinus_nigricollis	462	LC	Global	Y	Y	Y	Conservative	Current	Low or unknown extinction risk
Saguinus_oedipus	430	CR	Global	Y	Y	Y	Conservative	Current	High extinction risk
Saguinus_tripartitus	393.5	NT	Global	Y	Y	Y	Conservative	Current	Low or unknown extinction risk
Saimiri_boliviensis	615	LC	Global	Y	Y	Y	Conservative	Current	Low or unknown extinction risk
Saimiri_oerstedii	278.5	VU	Global	Y	Y	Y	Conservative	Current	High extinction risk
Saimiri_sciureus	743.2	LC	Global	Y	Y	Y	Conservative	Current	Low or unknown extinction risk
Saimiri_ustus	1000	NT	Global	Y	Y	Y	Conservative	Current	Low or unknown extinction risk
Saimiri_vanzolinii	769.6	VU	Global	Y	Y	Y	Conservative	Current	High extinction risk
Salanoia_concolor	650	VU	Global	Y	Y	Y	Conservative	Current	High extinction risk
Santamartamys_rufodorsalis	144.8	CR	Global	Y	Y	Y	Conservative	Current	High extinction risk
Sapajus_apella	2500	LC	Global	Y	Y	Y	Conservative	Current	Low or unknown extinction risk
Sapajus_flavius	2550	CR	Global	Y	Y	Y	Conservative	Current	High extinction risk
Sapajus_libidinosus	3200	LC	Global	Y	Y	Y	Conservative	Current	Low or unknown extinction risk
Sapajus_macrocephalus	3200	LC	Global	Y	Y	Y	Conservative	Current	Low or unknown extinction risk
Sapajus_nigritus	3200	NT	Global	Y	Y	Y	Conservative	Current	Low or unknown extinction risk
Sapajus_robustus	3200	EN	Global	Y	Y	Y	Conservative	Current	High extinction risk
Sapajus_xanthosternos	3200	CR	Global	Y	Y	Y	Conservative	Current	High extinction risk
Scelidodon_chiliensis	1.74664e+06	EP	Global	Y	Y	N	Default	Late Pleistocene + Holocene extinctions	High extinction risk
Scelidotherium_leptocephalum	1119000	EP	Global	Y	Y	N	Default	Late Pleistocene + Holocene extinctions	High extinction risk
Sciurillus_pusillus	39	DD	Global	Y	Y	Y	Conservative	Current	Low or unknown extinction risk
Sciurocheirus_alleni	332.5	LC	Global	Y	Y	Y	Conservative	Current	Low or unknown extinction risk
Sciurocheirus_gabonensis	271.6	LC	Global	Y	Y	Y	Conservative	Current	Low or unknown extinction risk
Sciurus_aestuans	185	LC	Global	Y	Y	Y	Conservative	Current	Low or unknown extinction risk
Sciurus_aureogaster	595	LC	Global	Y	Y	Y	Conservative	Current	Low or unknown extinction risk
Sciurus_colliaei	498	LC	Global	Y	Y	Y	Conservative	Current	Low or unknown extinction risk
Sciurus_deppei	190	LC	Global	Y	Y	Y	Conservative	Current	Low or unknown extinction risk
Sciurus_flammifer	4293	DD	Global	Y	Y	Y	Conservative	Current	Low or unknown extinction risk
Sciurus_gilvigularis	803	DD	Global	Y	Y	Y	Conservative	Current	Low or unknown extinction risk
Sciurus_granatensis	250	LC	Global	Y	Y	Y	Conservative	Current	Low or unknown extinction risk
Sciurus_ignitus	190	DD	Global	Y	Y	Y	Conservative	Current	Low or unknown extinction risk
Sciurus_nayaritensis	697	LC	Global	Y	Y	Y	Conservative	Current	Low or unknown extinction risk
Sciurus_oculatus	650	LC	Global	Y	Y	Y	Conservative	Current	Low or unknown extinction risk
Sciurus_pucheranii	803	DD	Global	Y	Y	Y	Conservative	Current	Low or unknown extinction risk
Sciurus_pyrrhinus	482	DD	Global	Y	Y	Y	Conservative	Current	Low or unknown extinction risk
Sciurus_richmondi	205	NT	Global	Y	Y	Y	Conservative	Current	Low or unknown extinction risk
Sciurus_sanborni	136	DD	Global	Y	Y	Y	Conservative	Current	Low or unknown extinction risk
Sciurus_stramineus	433.3	LC	Global	Y	Y	Y	Conservative	Current	Low or unknown extinction risk
Sciurus_variegatoides	485	LC	Global	Y	Y	Y	Conservative	Current	Low or unknown extinction risk
Sciurus_yucatanensis	225	LC	Global	Y	Y	Y	Conservative	Current	Low or unknown extinction risk
Scleronycteris_ega	49	DD	Global	Y	Y	Y	Conservative	Current	Low or unknown extinction risk
Scotonycteris_ophiodon	67.5	NT	Global	Y	Y	Y	Conservative	Current	Low or unknown extinction risk
Scotonycteris_zenkeri	20.8	LC	Global	Y	Y	Y	Conservative	Current	Low or unknown extinction risk
Semnopithecus_ajax	20150	EN	Global	Y	Y	Y	Conservative	Current	High extinction risk
Semnopithecus_priam	12450	NT	Global	Y	Y	Y	Conservative	Current	Low or unknown extinction risk
Sicista_concolor	6.5	LC	Global	Y	Y	Y	Conservative	Current	Low or unknown extinction risk
Simias_concolor	7980	CR	Global	Y	Y	Y	Conservative	Current	High extinction risk
Simosthenurus_maddocki	50000	EP	Global	Y	Y	N	Default	Late Pleistocene + Holocene extinctions	High extinction risk
Simosthenurus_occidentalis	118000	EP	Global	Y	Y	N	Default	Late Pleistocene + Holocene extinctions	High extinction risk
Simosthenurus_pales	150000	EP	Global	Y	Y	N	Default	Late Pleistocene + Holocene extinctions	High extinction risk
Sivacobus_sankaliai	78500.1	EP	Global	N	Y	N	Liberal	Late Pleistocene + Holocene extinctions	High extinction risk
[truncated: 1,647 more rows]

## Sheet: Figure 2a + 3
Figure 2a: Model-averaged coefficients for global and regional OLS models of maximum fruit size
Figure 3: Relative importance of predictor variablers (variance explained)
COLUMN	DESCRIPTION
Scenario	Faunal scenario; current = extant mammalian frugivores, Present-Natural = extant + extinct mammalian frugivores
Geographic.Scale	Geographic scale of analysis
coefficient	Predictor variable
fullAvgCoef	Model-averaged coefficients
fullAvgSE	Model-averaged coefficient standard errors
fulllower2.5	95% confidence interval of model-averaged coefficient (lower bound)
fullupper97.5	95% confidence interval of model-averaged coefficient (upper bound)
varexp	Variance explained
totalR2	Total variance explained by a full model with all predictor variables included
Scenario	Geographic.Scale	coefficient	fullAvgCoef	fullAvgSE	fulllower2.5CI	fullupper97.5	varexp	totalR2
Current	Global	Log maximum body size	0.627	0.071	0.486	0.768	0.358	0.528
Current	Global	Climate PC1	0.217	0.075	0.069	0.365	0.01	0.528
Current	Global	Climate PC2	0.331	0.064	0.205	0.458	0.154	0.528
Current	Global	Climate PC3	-0.011	0.04	-0.09	0.068	0.005	0.528
Current	Global	LGM Prec. Anom.	-0.03	0.054	-0.136	0.076	0.001	0.528
Current	Global	LGM Temp. Anom.	-0.005	0.037	-0.079	0.069	0	0.528
Present-Natural	Global	Log maximum body size	0.388	0.09	0.209	0.566	0.128	0.349
Present-Natural	Global	Climate PC1	0.131	0.107	-0.079	0.341	0.004	0.349
Present-Natural	Global	Climate PC2	0.436	0.074	0.29	0.582	0.198	0.349
Present-Natural	Global	Climate PC3	0.043	0.07	-0.095	0.181	0.018	0.349
Present-Natural	Global	LGM Prec. Anom.	-0.019	0.05	-0.117	0.08	0.001	0.349
Present-Natural	Global	LGM Temp. Anom.	0.014	0.052	-0.088	0.116	0	0.349
Current	Neotropics	Log maximum body size	0.649	0.142	0.361	0.936	0.292	0.453
Current	Neotropics	Climate PC1	0.372	0.143	0.086	0.658	0.083	0.453
Current	Neotropics	Climate PC2	0.002	0.058	-0.117	0.12	0.001	0.453
Current	Neotropics	Climate PC3	-0.019	0.076	-0.172	0.134	0.044	0.453
Current	Neotropics	LGM Prec. Anom.	-0.003	0.064	-0.133	0.127	0.017	0.453
Current	Neotropics	LGM Temp. Anom.	-0.01	0.075	-0.162	0.142	0.016	0.453
Present-Natural	Neotropics	Log maximum body size	0.675	0.135	0.401	0.948	0.29	0.5
Present-Natural	Neotropics	Climate PC1	0.464	0.131	0.199	0.73	0.103	0.5
Present-Natural	Neotropics	Climate PC2	0.006	0.058	-0.112	0.124	0.002	0.5
Present-Natural	Neotropics	Climate PC3	-0.046	0.097	-0.24	0.148	0.051	0.5
Present-Natural	Neotropics	LGM Prec. Anom.	0.016	0.068	-0.122	0.154	0.026	0.5
Present-Natural	Neotropics	LGM Temp. Anom.	0.021	0.076	-0.132	0.173	0.028	0.5
Current	Afrotropics	Log maximum body size	0.157	0.206	-0.25	0.565	0.109	0.438
Current	Afrotropics	Climate PC1	0	0.114	-0.226	0.227	0.004	0.438
Current	Afrotropics	Climate PC2	0.313	0.138	0.039	0.588	0.119	0.438
Current	Afrotropics	Climate PC3	-0.392	0.221	-0.831	0.046	0.146	0.438
Current	Afrotropics	LGM Prec. Anom.	-0.009	0.073	-0.155	0.136	0.009	0.438
Current	Afrotropics	LGM Temp. Anom.	-0.233	0.192	-0.613	0.146	0.051	0.438
Present-Natural	Afrotropics	Log maximum body size	-0.011	0.097	-0.206	0.183	0.012	0.425
Present-Natural	Afrotropics	Climate PC1	-0.027	0.111	-0.248	0.194	0.017	0.425
Present-Natural	Afrotropics	Climate PC2	0.297	0.139	0.019	0.574	0.115	0.425
Present-Natural	Afrotropics	Climate PC3	-0.528	0.141	-0.81	-0.245	0.21	0.425
Present-Natural	Afrotropics	LGM Prec. Anom.	-0.028	0.081	-0.19	0.135	0.019	0.425
Present-Natural	Afrotropics	LGM Temp. Anom.	-0.305	0.184	-0.671	0.061	0.051	0.425
Current	Indotropics	Log maximum body size	0.574	0.16	0.25	0.898	0.259	0.505
Current	Indotropics	Climate PC1	-0.363	0.187	-0.738	0.012	0.11	0.505
Current	Indotropics	Climate PC2	-0.164	0.163	-0.488	0.16	0.078	0.505
Current	Indotropics	Climate PC3	0.019	0.081	-0.146	0.183	0.038	0.505
Current	Indotropics	LGM Prec. Anom.	-0.011	0.075	-0.162	0.141	0.001	0.505
Current	Indotropics	LGM Temp. Anom.	-0.051	0.149	-0.35	0.249	0.019	0.505
Present-Natural	Indotropics	Log maximum body size	0.639	0.165	0.304	0.975	0.195	0.565
Present-Natural	Indotropics	Climate PC1	-0.73	0.189	-1.111	-0.348	0.191	0.565
Present-Natural	Indotropics	Climate PC2	-0.246	0.161	-0.568	0.076	0.081	0.565
Present-Natural	Indotropics	Climate PC3	0.045	0.105	-0.166	0.256	0.061	0.565
Present-Natural	Indotropics	LGM Prec. Anom.	0.01	0.069	-0.13	0.15	0.005	0.565
Present-Natural	Indotropics	LGM Temp. Anom.	-0.22	0.217	-0.652	0.212	0.031	0.565

## Sheet: Figure 2b
Figure 2b: Partial residuals showing effect of log maximum body size and log maximum fruit size
COLUMN	DESCRIPTION
presid	Partial residuals of log maximum fruit size
x	Log maximum (95th percentile) body size (of botanical countries). This has been standardized to unit variance and mean of 0.
Scenario	Faunal scenario; current = extant mammalian frugivores, Present-Natural = extant + extinct mammalian frugivores
Geographic.scale	Geographic scale of analysis
slope	Partial effect of log maximum (95th percentile) body size on partial residuals
intercept	Intercept of relationship
NOTE: Body size-fruit size relationship for the Afrotropics was not plotted as the effect of body size was not significant
Scenario	Geographic.scale	presid	x		Geographic.scale	Scenario	slope	intercept
Current	Global	-0.190212	0.169068		Global	Current	0.626887	6.26747e-17
Current	Global	-0.316674	0.528655		Global	Present-natural	0.387635	-2.50363e-16
Current	Global	-1.6288	-0.203271		Neotropics	Current	0.648629	-2.05748e-16
Current	Global	0.562349	0.727546		Neotropics	Present-natural	0.674579	2.58651e-17
Current	Global	0.337832	0.826311		Afrotropics	Current	0.157144	6.56778e-16
Current	Global	-2.42477	-1.63344		Afrotropics	Present-natural	-0.0113089	6.17662e-16
Current	Global	-0.0197534	0.818555		Indo-Australia	Current	0.574414	-7.6411e-17
Current	Global	0.906166	0.682121		Indo-Australia	Present-natural	0.639199	-2.67369e-16
Current	Global	-0.273972	-0.680129
Current	Global	0.925953	0.715271
Current	Global	-0.514814	-0.260347
Current	Global	0.756001	-0.0907996
Current	Global	-0.0221756	-0.0261799
Current	Global	0.335487	1.05662
Current	Global	1.05524	0.692956
Current	Global	0.274622	-0.361435
Current	Global	0.439371	-0.188735
Current	Global	0.67107	-0.0464826
Current	Global	0.39554	-0.432471
Current	Global	0.598787	0.148905
Current	Global	0.387785	0.689622
Current	Global	0.92129	0.763101
Current	Global	-2.84567	-2.94218
Current	Global	-0.0192869	0.805179
Current	Global	0.724685	1.15595
Current	Global	1.03147	0.180437
Current	Global	-0.867842	0.498818
Current	Global	0.0237535	-0.156197
Current	Global	0.310184	-0.258666
Current	Global	0.607933	-0.263217
Current	Global	0.570295	0.546751
Current	Global	0.300294	-1.60488
Current	Global	0.608967	0.617862
Current	Global	-0.613753	-0.410826
Current	Global	0.915039	0.9521
Current	Global	0.134592	1.44231
Current	Global	-1.77594	-0.442538
Current	Global	-0.522653	0.544534
Current	Global	-1.22418	-1.47056
Current	Global	0.67318	-0.258672
Current	Global	1.10264	0.845702
Current	Global	-0.346368	-0.382565
Current	Global	-0.0589035	0.570455
Current	Global	-0.395335	0.849614
Current	Global	0.962672	0.798811
Current	Global	0.506326	-0.190682
Current	Global	0.322956	0.534899
Current	Global	0.51772	0.715271
Current	Global	1.16264	-0.113063
Current	Global	0.442666	0.678787
Current	Global	0.963357	0.752097
Current	Global	-0.365279	-0.398359
Current	Global	0.702667	0.696858
Current	Global	0.409962	-0.355919
Current	Global	-0.990988	-1.47056
Current	Global	-0.0745955	-0.398359
Current	Global	-0.565481	1.1052
Current	Global	1.03685	0.67712
Current	Global	-1.4874	-1.65727
Current	Global	-0.503987	0.648731
Current	Global	-1.37452	-2.79043
Current	Global	0.763928	0.687831
Current	Global	0.506233	0.319197
Current	Global	0.609508	0.682121
Current	Global	-0.472071	-2.81236
Current	Global	0.995293	-0.333176
Current	Global	0.234089	-1.71372
Current	Global	-0.366221	-0.548998
Current	Global	1.12747	1.15595
Current	Global	1.13612	0.778207
Current	Global	-0.252105	0.59154
Current	Global	-0.111618	-0.491399
Current	Global	0.962817	0.774751
Current	Global	0.280884	0.447319
Current	Global	-1.45856	-0.519588
Current	Global	-0.590153	-0.396103
Current	Global	-0.425921	-0.489005
Current	Global	-0.842522	-0.40385
Current	Global	0.4173	0.557797
Current	Global	0.293038	1.12468
Current	Global	0.84969	0.826074
Current	Global	-1.51603	-1.72372
Current	Global	0.524085	1.29224
Current	Global	0.669899	0.684621
Current	Global	1.21114	0.722761
Current	Global	-0.275354	-0.405839
Current	Global	-0.599944	0.592724
Current	Global	-1.22087	-0.783207
Current	Global	-1.48139	-1.07183
Current	Global	-0.250389	-0.315209
Current	Global	0.454905	0.830499
Current	Global	-0.239799	-0.298154
Current	Global	0.230521	0.151691
Current	Global	0.946299	-0.260377
Current	Global	-0.263557	0.256068
Current	Global	-1.80179	-2.80806
Current	Global	-0.624866	-0.546578
Current	Global	-0.495788	-1.99237
Current	Global	1.22203	0.771037
Current	Global	0.898836	0.749028
Current	Global	-1.5771	-1.71299
Current	Global	0.533942	0.686288
Current	Global	0.00677641	0.778972
Current	Global	0.403327	1.41315
Current	Global	0.609686	0.802779
Current	Global	-0.4628	0.334945
Current	Global	-0.180095	0.565536
Current	Global	0.416471	-0.330011
Current	Global	-2.91711	-1.18372
Current	Global	-1.40768	1.00228
Current	Global	-0.571569	0.179835
Current	Global	0.918178	0.680489
Current	Global	-2.53372	-2.92275
Current	Global	0.108595	0.482813
Current	Global	0.660335	0.680454
Current	Global	0.202446	-0.676479
Current	Global	1.4898	0.965165
Current	Global	1.01384	0.688789
Current	Global	-0.0409344	0.177016
Current	Global	0.38721	-0.219262
Current	Global	-1.02515	-0.838132
Current	Global	-0.704648	0.525661
Current	Global	-0.891649	-1.06787
Current	Global	0.551225	1.1146
Current	Global	-0.397224	-2.68429
Current	Global	-2.24385	-1.85611
Current	Global	1.11193	0.684621
Current	Global	1.06302	0.758622
Current	Global	1.25661	0.939036
Present-natural	Global	-0.120909	1.2636
Present-natural	Global	-0.433363	1.36668
Present-natural	Global	-1.83202	-0.91877
Present-natural	Global	0.47811	-0.013767
Present-natural	Global	0.143497	1.03952
Present-natural	Global	-2.25554	-2.10732
Present-natural	Global	-0.326485	1.01168
Present-natural	Global	0.839543	-0.160512
Present-natural	Global	-0.203823	-1.31506
Present-natural	Global	0.744332	0.931573
Present-natural	Global	-0.489051	0.862679
Present-natural	Global	0.719948	1.05194
Present-natural	Global	0.213877	-0.369746
Present-natural	Global	0.343088	0.302352
Present-natural	Global	1.24783	-0.0662006
Present-natural	Global	0.254236	0.926523
Present-natural	Global	0.485161	0.915529
Present-natural	Global	0.708508	0.959505
Present-natural	Global	0.362189	0.113752
Present-natural	Global	0.8814	1.22991
Present-natural	Global	0.309802	-0.17742
Present-natural	Global	0.883499	-0.115662
Present-natural	Global	-2.73092	-1.47396
Present-natural	Global	-0.0756707	0.676443
Present-natural	Global	0.199142	0.931573
Present-natural	Global	0.997532	0.994278
Present-natural	Global	-1.00563	-0.362752
Present-natural	Global	-0.0440495	1.09137
Present-natural	Global	0.225275	1.46461
Present-natural	Global	0.62815	-0.0250252
Present-natural	Global	0.531961	-0.180883
Present-natural	Global	0.303748	-2.08358
Present-natural	Global	0.740576	-0.176727
Present-natural	Global	-0.688236	-0.00890358
Present-natural	Global	1.1623	0.231594
Present-natural	Global	-0.0115948	0.489248
Present-natural	Global	-1.68071	-0.100058
Present-natural	Global	-0.287111	1.49378
Present-natural	Global	-0.979192	-0.314434
Present-natural	Global	0.736872	0.0901865
Present-natural	Global	0.97497	1.06098
Present-natural	Global	-0.588028	0.944196
Present-natural	Global	-0.0547969	-0.275762
Present-natural	Global	-0.38585	1.45527
Present-natural	Global	0.98507	0.474097
Present-natural	Global	0.486277	0.73015
Present-natural	Global	0.337957	-0.182268
Present-natural	Global	0.134048	0.169184
Present-natural	Global	1.12007	-0.843802
Present-natural	Global	0.49836	-0.168163
Present-natural	Global	0.565141	-0.122256
Present-natural	Global	-0.460748	0.211257
Present-natural	Global	0.519326	-0.170713
Present-natural	Global	0.393966	0.50869
Present-natural	Global	-0.678788	-0.314434
Present-natural	Global	-0.0927931	0.211257
Present-natural	Global	-0.923277	0.726606
Present-natural	Global	1.1051	-0.174649
Present-natural	Global	-1.21827	-1.41514
Present-natural	Global	-0.465805	0.95895
Present-natural	Global	-1.33886	-3.06884
Present-natural	Global	0.859054	-0.0991746
Present-natural	Global	0.348218	0.667322
Present-natural	Global	0.563545	-0.157962
Present-natural	Global	-0.123004	-0.974947
Present-natural	Global	0.92069	-0.633518
Present-natural	Global	0.327186	-2.19719
Present-natural	Global	-0.517037	-0.351157
Present-natural	Global	0.920725	0.96843
Present-natural	Global	0.958794	0.0846941
Present-natural	Global	-0.0643009	0.46105
Present-natural	Global	0.0783026	-1.15376
Present-natural	Global	0.816761	0.0624306
Present-natural	Global	0.122938	1.32555
Present-natural	Global	-1.42041	0.888289
Present-natural	Global	-0.65216	0.878045
Present-natural	Global	-0.579945	0.541249
Present-natural	Global	-0.816297	-0.0969677
Present-natural	Global	0.229312	0.911944
Present-natural	Global	0.205697	0.33773
Present-natural	Global	0.947343	0.288607
Present-natural	Global	-1.50412	-2.18234
Present-natural	Global	0.289692	1.01749
Present-natural	Global	0.502181	0.0982655
Present-natural	Global	0.728227	1.26329
Present-natural	Global	-0.386812	0.0791605
Present-natural	Global	-0.350103	-0.364791
Present-natural	Global	-0.896209	0.149762
Present-natural	Global	-1.5999	-1.66901
Present-natural	Global	-0.0571923	-0.966005
Present-natural	Global	0.421972	0.790218
Present-natural	Global	-0.300966	0.172959
Present-natural	Global	0.348655	1.23553
Present-natural	Global	1.04226	0.236041
Present-natural	Global	-0.178301	-0.537034
Present-natural	Global	-1.47503	-1.00655
Present-natural	Global	-0.633718	0.113752
Present-natural	Global	-0.285825	-2.40561
Present-natural	Global	1.52716	0.0607455
Present-natural	Global	0.539387	0.192363
Present-natural	Global	-1.49896	-2.17343
Present-natural	Global	0.295564	-0.178805
Present-natural	Global	-0.00745097	0.615191
Present-natural	Global	0.473496	0.385668
Present-natural	Global	0.22277	0.474097
Present-natural	Global	-0.306081	-0.231254
Present-natural	Global	0.0153824	-0.0534291
Present-natural	Global	0.411758	0.65787
Present-natural	Global	-2.94016	-1.73358
Present-natural	Global	-1.38275	0.383186
Present-natural	Global	-0.652926	-0.600388
Present-natural	Global	0.929763	-0.15031
Present-natural	Global	-2.19228	-3.17881
Present-natural	Global	0.0818222	0.212579
Present-natural	Global	0.680097	-0.165613
Present-natural	Global	0.348332	-1.31203
Present-natural	Global	1.58245	0.240439
Present-natural	Global	1.26267	0.0118326
Present-natural	Global	0.255487	1.4126
Present-natural	Global	0.395769	0.236041
Present-natural	Global	-0.700222	0.161916
Present-natural	Global	-0.867798	0.708365
Present-natural	Global	-0.825645	0.133757
Present-natural	Global	0.851443	1.07477
Present-natural	Global	-0.127325	-2.98192
Present-natural	Global	-2.29565	-2.30604
Present-natural	Global	1.23491	-0.0350377
Present-natural	Global	0.888056	-0.041466
Present-natural	Global	1.12138	0.22275
Current	Neotropics	0.43761	0.95781
Current	Neotropics	0.434922	1.32834
Current	Neotropics	-1.7511	-0.899558
Current	Neotropics	-0.0928347	0.515327
Current	Neotropics	1.41744	0.690034
Current	Neotropics	1.08297	0.411162
Current	Neotropics	1.44616	0.589118
Current	Neotropics	1.43263	0.7357
Current	Neotropics	0.734919	0.337965
Current	Neotropics	0.635923	0.937034
Current	Neotropics	-2.16213	-2.24812
Current	Neotropics	0.777116	0.517059
Current	Neotropics	0.447935	0.512369
Current	Neotropics	-0.649715	0.360268
Current	Neotropics	-1.05526	0.327591
Current	Neotropics	-0.623286	-0.731719
Current	Neotropics	0.587588	0.517053
Current	Neotropics	0.435179	0.389389
Current	Neotropics	0.61384	0.587112
Current	Neotropics	-0.0286478	0.373114
Current	Neotropics	0.539457	0.416846
Current	Neotropics	-0.363059	-0.731719
Current	Neotropics	0.318578	0.373114
Current	Neotropics	-1.03284	-0.924115
Current	Neotropics	-0.952857	-2.09176
Current	Neotropics	0.0903107	-2.11436
Current	Neotropics	-1.10345	0.248196
Current	Neotropics	-0.108775	0.375439
Current	Neotropics	0.263111	0.27971
Current	Neotropics	-0.196946	0.367456
Current	Neotropics	0.129242	0.365407
Current	Neotropics	-0.0156426	0.476369
Current	Neotropics	0.96459	0.939905
Current	Neotropics	1.11072	0.515296
Current	Neotropics	-1.31656	-2.10992
Current	Neotropics	0.628907	0.443542
Current	Neotropics	-2.72968	-0.43615
Current	Neotropics	-1.72363	-2.22811
Current	Neotropics	0.54975	0.0865304
Current	Neotropics	0.185044	0.966
Current	Neotropics	0.823939	0.557662
Current	Neotropics	-0.181478	-1.98239
Present-natural	Neotropics	0.501347	1.03501
Present-natural	Neotropics	0.537364	1.118
Present-natural	Neotropics	-1.72687	-1.67882
Present-natural	Neotropics	-0.104953	0.712243
Present-natural	Neotropics	1.46725	0.864616
Present-natural	Neotropics	1.21622	0.763643
Present-natural	Neotropics	1.64176	0.754792
Present-natural	Neotropics	1.62412	0.790196
Present-natural	Neotropics	0.517651	0.109303
Present-natural	Neotropics	0.648003	1.00789
Present-natural	Neotropics	-2.0787	-1.16892
Present-natural	Neotropics	1.10371	1.19684
Present-natural	Neotropics	0.179529	-0.00242299
Present-natural	Neotropics	-0.782503	0.0105561
Present-natural	Neotropics	-0.98976	-0.0628302
Present-natural	Neotropics	-0.497881	-0.235418
Present-natural	Neotropics	0.367723	0.0903308
Present-natural	Neotropics	0.328534	0.777871
Present-natural	Neotropics	0.404891	0.605548
Present-natural	Neotropics	-0.142754	0.187801
Present-natural	Neotropics	0.240214	0.427257
Present-natural	Neotropics	-0.117078	-0.235418
Present-natural	Neotropics	0.190495	0.187801
Present-natural	Neotropics	-0.874779	-1.12156
Present-natural	Neotropics	-1.13426	-2.45292
Present-natural	Neotropics	0.298669	-0.767179
Present-natural	Neotropics	-0.907372	0.732862
Present-natural	Neotropics	-0.0376193	0.724614
Present-natural	Neotropics	0.380361	0.453469
Present-natural	Neotropics	-0.148082	-0.0603419
Present-natural	Neotropics	-0.0510823	0.0814541
Present-natural	Neotropics	-0.198533	0.156968
Present-natural	Neotropics	1.05088	1.01241
Present-natural	Neotropics	1.02076	0.207754
Present-natural	Neotropics	-1.08003	-0.792624
Present-natural	Neotropics	0.373165	0.547357
Present-natural	Neotropics	-2.79163	-1.37793
Present-natural	Neotropics	-1.6874	-2.54145
Present-natural	Neotropics	0.411804	-1.03856
Present-natural	Neotropics	0.236328	1.15497
Present-natural	Neotropics	0.710058	0.207754
Present-natural	Neotropics	-0.0995304	-2.38294
Current	Afrotropics	-0.282944	0.263793
Current	Afrotropics	0.40978	0.201802
Current	Afrotropics	0.469325	0.247041
Current	Afrotropics	-0.462661	0.712864
Current	Afrotropics	-0.218355	0.216588
Current	Afrotropics	-0.11167	0.212038
Current	Afrotropics	0.487726	0.312313
Current	Afrotropics	0.362677	0.848425
Current	Afrotropics	-0.0469845	0.0170666
Current	Afrotropics	0.251627	-2.9192
Current	Afrotropics	0.311662	0.114109
Current	Afrotropics	0.510795	0.570235
Current	Afrotropics	-0.750198	1.2392
Current	Afrotropics	-1.56091	0.014041
Current	Afrotropics	-0.668909	0.0494141
Current	Afrotropics	-1.56492	0.430375
Current	Afrotropics	0.129923	0.361045
Current	Afrotropics	-0.430846	0.000892933
Current	Afrotropics	-0.0150019	0.247041
Current	Afrotropics	0.650912	-0.883363
Current	Afrotropics	-0.167504	0.197252
Current	Afrotropics	0.392077	0.297296
Current	Afrotropics	-0.120364	0.221913
Current	Afrotropics	0.664251	0.194977
Current	Afrotropics	0.154722	0.209594
Current	Afrotropics	0.261337	0.201802
Current	Afrotropics	0.40181	-3.06774
Current	Afrotropics	-1.12962	-1.47827
Current	Afrotropics	0.689536	0.848425
Current	Afrotropics	0.759244	0.332928
Current	Afrotropics	0.843329	0.328212
Current	Afrotropics	-0.260949	-0.118625
Current	Afrotropics	-0.542569	0.805755
Current	Afrotropics	0.684664	0.39825
Current	Afrotropics	0.0717512	0.205214
Current	Afrotropics	0.976734	0.257262
Current	Afrotropics	-0.791952	-3.448
Current	Afrotropics	-0.0568409	0.323143
Current	Afrotropics	0.580787	0.293108
Current	Afrotropics	-1.82178	-3.06674
Current	Afrotropics	-0.238586	0.207489
Current	Afrotropics	-1.09792	0.333972
Current	Afrotropics	0.183167	0.36646
Current	Afrotropics	-2.41413	0.63871
Current	Afrotropics	0.0728175	0.199575
Current	Afrotropics	0.101676	0.199527
Current	Afrotropics	1.0868	0.588064
Current	Afrotropics	0.797025	0.210901
Current	Afrotropics	1.05692	0.205214
Current	Afrotropics	0.363935	0.306201
Current	Afrotropics	1.02861	0.552406
Present-natural	Afrotropics	-0.580231	-0.0227026
Present-natural	Afrotropics	0.224656	-0.20302
Present-natural	Afrotropics	0.340382	1.13891
Present-natural	Afrotropics	-0.572176	0.365737
Present-natural	Afrotropics	-0.331923	-0.0871319
Present-natural	Afrotropics	-0.185952	-0.223795
Present-natural	Afrotropics	0.382486	-0.147909
Present-natural	Afrotropics	0.316363	1.13891
Present-natural	Afrotropics	-0.112068	-0.228051
Present-natural	Afrotropics	0.168166	-2.56605
Present-natural	Afrotropics	0.559775	-0.222944
Present-natural	Afrotropics	0.540681	0.278792
Present-natural	Afrotropics	-0.812972	0.595392
Present-natural	Afrotropics	-1.28888	1.82974
Present-natural	Afrotropics	-0.532015	-0.344636
Present-natural	Afrotropics	-1.45532	1.78242
Present-natural	Afrotropics	0.0588528	0.576774
Present-natural	Afrotropics	-0.527239	-0.229753
Present-natural	Afrotropics	-0.0154675	0.202104
Present-natural	Afrotropics	0.976236	-1.04263
Present-natural	Afrotropics	-0.173143	-0.212421
Present-natural	Afrotropics	0.28707	-0.156012
Present-natural	Afrotropics	-0.237792	-0.215555
Present-natural	Afrotropics	0.77794	-0.220391
Present-natural	Afrotropics	0.102438	-0.12765
Present-natural	Afrotropics	0.773715	-0.199886
Present-natural	Afrotropics	0.515956	-2.70565
Present-natural	Afrotropics	-1.29802	-0.43728
Present-natural	Afrotropics	0.729733	1.1842
Present-natural	Afrotropics	0.627034	0.0982843
Present-natural	Afrotropics	0.791029	0.0709273
Present-natural	Afrotropics	-0.197315	1.62302
Present-natural	Afrotropics	-0.713088	0.40921
Present-natural	Afrotropics	0.794205	0.348849
Present-natural	Afrotropics	-0.00486222	0.114961
Present-natural	Afrotropics	0.956734	1.54651
Present-natural	Afrotropics	-0.929071	-2.96175
Present-natural	Afrotropics	0.137636	0.0688568
Present-natural	Afrotropics	0.497664	0.230585
Present-natural	Afrotropics	-1.11142	-2.67645
Present-natural	Afrotropics	-0.175662	-0.225498
Present-natural	Afrotropics	-1.21384	0.750147
Present-natural	Afrotropics	0.0983799	0.576774
Present-natural	Afrotropics	-2.32019	0.465065
Present-natural	Afrotropics	-0.123386	-0.190484
Present-natural	Afrotropics	-0.0104051	-0.209287
Present-natural	Afrotropics	0.934445	0.28966
Present-natural	Afrotropics	1.11994	0.00875367
Present-natural	Afrotropics	1.37156	-0.0488396
Present-natural	Afrotropics	0.0300126	-0.0567386
Present-natural	Afrotropics	0.809356	0.267924
Current	Indo-Australia	-1.63494	-0.410819
Current	Indo-Australia	0.503691	0.857007
Current	Indo-Australia	0.380374	0.847456
Current	Indo-Australia	-0.0958143	-0.99802
Current	Indo-Australia	0.26991	-0.192749
Current	Indo-Australia	0.6181	0.830985
Current	Indo-Australia	1.30935	0.0616795
Current	Indo-Australia	-0.468132	0.453733
Current	Indo-Australia	0.172723	-0.352852
Current	Indo-Australia	1.11119	0.880885
Current	Indo-Australia	-0.120251	1.20043
Current	Indo-Australia	-0.149639	0.638335
Current	Indo-Australia	1.0978	0.232547
Current	Indo-Australia	1.8801	-0.570783
Current	Indo-Australia	0.147489	0.567911
Current	Indo-Australia	0.318577	-0.765618
Current	Indo-Australia	0.811391	0.526359
Current	Indo-Australia	-1.64214	-2.28309
Current	Indo-Australia	0.552603	1.43075
Current	Indo-Australia	-0.711259	0.569368
Current	Indo-Australia	-1.07845	-1.12495
Current	Indo-Australia	-1.31275	-1.48036
Current	Indo-Australia	0.00382667	-0.548658
Current	Indo-Australia	0.884305	0.862164
Current	Indo-Australia	0.0686995	0.154811
Current	Indo-Australia	-0.228087	-0.833566
Current	Indo-Australia	1.25141	1.57964
Current	Indo-Australia	-0.0931162	0.25194
Current	Indo-Australia	0.279936	0.53589
Current	Indo-Australia	-0.604327	0.0609373
Current	Indo-Australia	0.671558	0.434025
Current	Indo-Australia	-0.836363	-1.19258
Current	Indo-Australia	-0.355128	0.486787
Current	Indo-Australia	-0.593639	-1.47548
Current	Indo-Australia	-0.0211734	1.21201
Current	Indo-Australia	-2.38782	-2.44612
Present-natural	Indo-Australia	-1.92312	-0.987057
Present-natural	Indo-Australia	0.345542	1.07412
Present-natural	Indo-Australia	0.333552	1.04482
Present-natural	Indo-Australia	-0.177728	-1.40417
Present-natural	Indo-Australia	-0.102061	-0.409187
Present-natural	Indo-Australia	0.476156	0.691971
Present-natural	Indo-Australia	1.67755	1.02651
Present-natural	Indo-Australia	-0.371095	-0.401825
Present-natural	Indo-Australia	0.637543	1.12869
Present-natural	Indo-Australia	1.12563	1.09671
Present-natural	Indo-Australia	-0.0676291	0.74477
Present-natural	Indo-Australia	-0.400526	0.989321
Present-natural	Indo-Australia	1.15234	0.682371
Present-natural	Indo-Australia	1.67434	-0.686817
Present-natural	Indo-Australia	-0.140666	0.465261
Present-natural	Indo-Australia	0.0307298	-1.2344
Present-natural	Indo-Australia	0.762667	0.939846
Present-natural	Indo-Australia	-1.88055	-2.31702
Present-natural	Indo-Australia	0.645125	1.05094
Present-natural	Indo-Australia	-0.984508	-0.403971
Present-natural	Indo-Australia	-0.475521	0.137617
Present-natural	Indo-Australia	-0.981764	-1.77671
Present-natural	Indo-Australia	-0.176176	-1.03677
Present-natural	Indo-Australia	1.21319	0.811724
Present-natural	Indo-Australia	-0.265677	-0.585264
Present-natural	Indo-Australia	0.15116	0.0997155
Present-natural	Indo-Australia	1.00071	0.385918
Present-natural	Indo-Australia	-0.386171	-0.263418
Present-natural	Indo-Australia	-0.0034544	-0.0762494
Present-natural	Indo-Australia	-0.601178	-0.651947
Present-natural	Indo-Australia	0.529071	0.203735
Present-natural	Indo-Australia	-0.213614	0.15041
Present-natural	Indo-Australia	-0.32195	0.72557
Present-natural	Indo-Australia	-0.0909831	0.120772
Present-natural	Indo-Australia	0.276032	1.11123
Present-natural	Indo-Australia	-2.46696	-2.44721

## Sheet: Figure 4b + 4c
Figure 4b & 4c: The potential impact of future defaunation on palm assemblages worldwide.
COLUMN	DESCRIPTION
LEVEL_3_CO	Botanical country code
LEVEL_NAME	Name of botanical country unit
LAT	Latitude of botanical country centroid
LONG	Longitude of botanical country centroid
curr_max95BodySize	Maximum (95th percentile) mammalian frugivore body mass for each botanical country
futr_lib_max95BodySize	Maximum (95th percentile) mammalian frugivore body mass for each botanical country after defaunation (using extinction probabilities from Davis et al 2018 PNAS); values are an average over 1000 simulations
futr_cons_max95BodySize	Maximum (95th percentile) mammalian frugivore body mass for each botanical country after defaunation (using extinction probabilities derived using the CTMC model); values are an average over 1000 simulations
changeInMax95FruitSize	Predicted change in maximum (95th percentile) fruit size (predicted fruit size under current maximum body mass - predicted fruit size under defaunated future maximum body mass) under a defaunated scenario using extinction probabilities from Davis et al 2018 PNAS
changeInMax95FruitSize_cons	Predicted change in maximum (95th percentile) fruit size (predicted fruit size under current maximum body mass - predicted fruit size under defaunated future maximum body mass) under a defaunated scenario using Predicted change in maximum fruit size (predicted fruit size under current maximum body mass - predicted fruit size under defaunated future maximum body mass) under a defaunated scenario u…
LEVEL_3_CO	LEVEL_NAME	LAT	LONG	curr_max95BodySize	futr_lib_max95BodySize	futr_cons_max95BodySize	changeInMax95FruitSize	changeInMax95FruitSize_cons
AGE	Argentina Northeast	-32.6023	-61.2582	24022	23839	24008.2	0.00563717	0.000422248
AGW	Argentina Northwest	-29.1496	-66.3612	51211.1	47169.9	50131	0.0619645	0.0161609
AND	Andaman Is.	12.2798	92.7813	10969.7	11108.6	10988.9	-0.0149533	-0.00208137
ANG	Angola	-12.3358	17.5718	77840	69591.2	76405.8	0.158298	0.0265115
ASS	Assam	25.4827	92.8519	95829.5	73650.8	93326.1	0.319313	0.0328323
BAH	Bahamas	24.1667	-76.5004	540.315	495.005	525.43	0.0519359	0.0166587
BAN	Bangladesh	23.833	90.2709	94277.5	76647	91646.7	0.279818	0.0389004
BEN	Benin	9.64765	2.34326	70741.1	68137	69771	0.0675499	0.0249241
BIS	Bismarck Archipelago	-4.93689	150.627	4019.97	2886.92	3912.75	0.276149	0.0232007
BKN	Burkina	12.2779	-1.73984	75854.2	73385	74837	0.0652352	0.0266615
BLZ	Belize	17.2185	-88.6828	9727.74	7928.19	9610.49	0.201584	0.0121692
BOL	Bolivia	-16.7151	-64.6705	13900.2	13094.8	13616.7	0.0520169	0.0180245
BOR	Borneo	0.867901	114.2	15925.8	9599.33	15911.8	0.48719	0.000886829
BOT	Botswana	-22.182	23.8151	155617	149217	153605	0.0590463	0.0183456
BUR	Burundi	-3.3563	29.8868	72373.2	72259.9	72299.8	0.00207465	0.00134462
BZC	Brazil West-Central	-15.298	-54.2944	7863.05	7880.24	7836.11	-0.00230829	0.00362617
BZE	Brazil Northeast	-8.63517	-41.7295	11310.5	14545.8	11754.3	-0.311151	-0.0466507
BZL	Brazil Southeast	-19.7253	-45.481	15259.5	16815.1	15276.7	-0.102534	-0.00118045
BZN	Brazil North	-4.63062	-59.2507	6770.9	6872.71	6765.45	-0.0140695	0.00075732
BZS	Brazil South	-27.5681	-52.2618	23023.7	22907.7	22977.8	0.00384606	0.00151923
CAB	Cabinda	-5.04123	12.4623	71867.1	55647.4	69698.9	0.383839	0.0469536
CAF	Central African Republic	6.57145	20.4828	83889.8	73778.8	81827.8	0.213016	0.0416803
CAY	Cayman Is.	19.4315	-80.8291	34.3654	34.3497	34.3326	0.000188052	0.000393371
CBD	Cambodia	12.714	104.921	91659.7	27854.3	83599.6	1.95948	0.167638
CHA	Chad	15.3611	18.6646	191812	193895	190334	-0.0220946	0.0157998
CHC	China South-Central	28.5174	104.641	24603.8	17850.1	23830.5	0.173148	0.0177071
CHH	Hainan	19.201	109.742	48093.4	27523.7	46479.3	0.619703	0.0398129
CHS	China Southeast	28.0896	114.427	12112.4	12210.5	12093.9	-0.00444794	0.000842284
CLC	Chile Central	-34.968	-71.5036	9762.23	9756.11	9747.23	0.00033265	0.000815364
CLM	Colombia	3.89995	-73.0754	9669.14	8893.82	9584.7	0.0731291	0.00772864
CMN	Cameroon	5.6858	12.7433	53199.7	38950.8	51650.8	0.438394	0.0426652
COM	Comoros	-12.0851	43.9796	573.804	411.178	541.131	0.188966	0.0341109
CON	Congo	-0.840066	15.2243	61790.6	31789.4	57222.7	0.923176	0.112696
COS	Costa Rica	9.97052	-84.189	7086.55	6419.88	7021.8	0.0896336	0.00839904
CPP	Cape Provinces	-30.9022	22.534	124883	121187	123818	0.0318641	0.0091008
CPV	Caprivi Strip	-17.9204	23.2568	350492	327698	343545	0.123767	0.0370095
CUB	Cuba	21.6201	-79.0352	6628.91	5723.08	6443.09	0.143562	0.0280911
DJI	Djibouti	11.7498	42.5779	52951.9	52721.1	52791	0.00713698	0.00497175
DOM	Dominican Republic	18.8931	-70.4854	761.312	269.163	702.186	0.626245	0.053227
ECU	Ecuador	-1.45291	-78.3932	9762.1	9392.43	9714.16	0.0304675	0.00389739
EHM	East Himalaya	27.7777	92.8962	99822.2	81186.1	98354.2	0.150323	0.0109732
ELS	El Salvador	13.7361	-88.8656	7520.95	7068.63	7482.04	0.0617429	0.00519178
EQG	Equatorial Guinea	1.56792	10.476	55921.6	23071.5	49781.6	1.15206	0.162563
ERI	Eritrea	15.3588	38.8529	100648	95266	99409.6	0.103428	0.0233909
ETH	Ethiopia	8.62614	39.616	90439.2	89145.9	90036.6	0.022928	0.00710822
FRG	French Guiana	3.92439	-53.2413	11264.3	10778.2	11176.8	0.0430046	0.00762947
GAB	Gabon	-0.590678	11.7972	51888.8	22231.6	45803.2	1.14624	0.180439
GAM	Gambia, The	13.4529	-15.3856	75854.2	76108.2	75889.7	-0.00638317	-0.000893522
GGI	Gulf of Guinea Is.	2.36933	7.97622	13263.8	10503.3	12842.2	0.219523	0.0309672
GHA	Ghana	7.95964	-1.20705	70246.4	52681.3	67632.4	0.492088	0.0663924
GNB	Guinea-Bissau	12.0162	-14.9875	81968.7	82620.6	81825.4	-0.0151958	0.00335475
GUA	Guatemala	15.7023	-90.3569	7275	6870.54	7265.04	0.0476395	0.00114688
GUI	Guinea	10.4385	-10.9418	72970.2	69863.7	72857.7	0.0722733	0.00257326
GUY	Guyana	4.79238	-58.9742	7954.89	7878.61	7937.24	0.00841618	0.001942
HAI	Haiti	18.9389	-72.6838	761.312	269.163	702.186	0.663826	0.0564212
HON	Honduras	14.8159	-86.6202	7275	6855.31	7259.85	0.0501363	0.00176828
IND	India	21.7268	78.3834	172377	120407	164382	0.567625	0.077353
IVO	Ivory Coast	7.63173	-5.5555	70000.3	56235.1	69442.8	0.353147	0.0131557
JAM	Jamaica	18.1513	-77.3198	513.875	559.844	519.303	-0.057169	-0.00696153
JAW	Jawa	-7.28863	110.077	65939.3	24654.7	58286.3	1.32597	0.180107
JNF	Juan Fern√°ndez Is.	-33.6627	-79.5377	47.3	47.2527	47.2054	0.000247818	0.000495838
KEN	Kenya	0.52978	37.8579	71596.5	69917.7	70709	0.0394643	0.0207685
LAO	Laos	18.5025	103.763	32950.7	13212.1	28828.8	0.94903	0.149215
LBR	Liberia	6.44812	-9.30785	70741.1	54876.7	70455.7	0.370274	0.00603517
LEE	Leeward Is. AB Ant	16.921	-62.2898	45.1658	45.2935	45.1747	-0.00119966	-8.38069e-05
LSI	Lesser Sunda Is.	-8.63368	123.081	8345.01	9633.95	8485.3	-0.140815	-0.0161493
MAU	Mauritius	-20.1956	57.5552	456.3	408.845	446.718	0.0544449	0.0106107
MDG	Madagascar	-19.3735	46.706	5297.98	2948.74	4922.15	0.470618	0.061997
MLI	Mali	17.3504	-3.52434	191812	193194	190139	-0.0153831	0.0187365
MLW	Malawi	-13.2151	34.307	86600.4	86667	86606.9	-0.0010664	-0.000104033
MLY	Malaya	4.02826	102.178	58459.9	14289.6	49016.4	1.71282	0.239964
MOL	Maluku	-1.42061	127.99	5980.96	4822.7	5702.12	0.172752	0.038925
MOZ	Mozambique	-17.2602	35.5523	85972.6	85717.5	85654.2	0.00445456	0.00556199
MTN	Mauritania	20.2599	-10.3323	43152.1	43080.4	43113.9	0.00247899	0.00131907
MXC	Mexico Central	19.1311	-98.5858	5636.35	4785.18	5647.32	0.104957	-0.00126594
MXG	Mexico Gulf	19.3774	-96.4054	7309.64	6939.61	7285.73	0.0446989	0.00283217
MXS	Mexico Southwest	18.848	-100.702	6011.18	5386.09	6043.11	0.0885904	-0.00432196
MXT	Mexico Southeast	18.508	-90.5587	7191.38	6800.62	7172.93	0.053808	0.00248734
MYA	Myanmar	21.1404	96.5088	54451.2	24428.2	51201.2	0.953678	0.0784479
NAM	Namibia	-22.2355	17.0719	179593	170450	177035	0.0773262	0.0213092
NAT	KwaZulu-Natal	-28.7086	30.7251	95781.6	94709.2	95455.5	0.0120434	0.00364995
NCB	Nicobar Is.	7.50722	93.6017	446.801	442.882	445.054	0.00561825	0.0024991
NEP	Nepal	28.253	83.9385	255552	157802	246506	0.391786	0.0305383
NGA	Nigeria	9.59364	8.10532	71114.5	56605	67447.2	0.383828	0.0905362
NGR	Niger	17.4263	9.39766	77059.7	73087.6	75791.8	0.0886408	0.0278839
NIC	Nicaragua	12.8397	-85.0347	7161.34	6558.95	7101.97	0.0833957	0.00796011
NNS	Nansei-shoto	25.7734	126.7	58605.7	58798.6	58704	-0.00321472	-0.0016393
NSW	New South Wales	-32.1803	147.019	3235.81	3271.95	3244.02	-0.00537041	-0.00122466
NTA	Northern Territory	-19.4143	133.365	1762.4	1803.44	1768.82	-0.0156673	-0.00246935
NWG	New Guinea	-5.34595	140.832	8666.7	6858.93	8403.84	0.199523	0.0267755
PAK	Pakistan	29.3566	68.7892	96678	100074	97184.3	-0.0408798	-0.00616685
PAN	Panama	8.50544	-80.1091	8983.51	7542.32	8734.31	0.167871	0.0273838
PAR	Paraguay	-23.2361	-58.391	23159.1	23017.6	23124.7	0.00624975	0.0015167
PER	Peru	-9.16377	-74.3754	9727.13	9257.25	9647.15	0.0377045	0.00631219
PHI	Philippines	11.7474	122.874	28850.2	11914.7	25093.8	0.998205	0.168746
PUE	Puerto Rico	18.2209	-66.4661	45.5767	45.5712	45.5663	5.22648e-05	9.81053e-05
QLD	Queensland	-22.5737	144.548	5325.03	5277.73	5298.12	0.00677364	0.00384822
ROD	Rodrigues	-19.7178	63.4135	253.8	1.0152	207.101	1.60794	0.0935748
RWA	Rwanda	-1.99797	29.9172	85303	74870.4	83247.6	0.163344	0.0308467
SEN	Senegal	14.367	-14.4682	81440.9	80919.8	81189.7	0.0126358	0.00608257
SEY	Seychelles	-4.70208	55.5221	457	456.086	455.172	0.00111195	0.0022257
SIE	Sierra Leone	8.56034	-11.7921	71364.4	62807.9	71113.3	0.197992	0.00552927
SOM	Somalia	6.06371	45.8626	86739.9	86111	86442.8	0.0141406	0.0066695
SRL	Sri Lanka	7.61236	80.7043	329626	117538	303805	1.95074	0.168531
SUD	Sudan	13.8317	30.0502	91197.8	90323	90823.9	0.017201	0.00733505
SUL	Sulawesi	-2.10405	121.295	34061.4	17938.2	32720	0.668494	0.0443073
SUM	Sumatera	-0.477588	101.64	55345.6	14246.2	49331.4	1.56198	0.148485
SUR	Surinam	4.12671	-55.9116	8400.8	8393.62	8443.01	0.000777821	-0.00456441
SWC	Southwest Caribbean	15.4353	-85.1384	1392.54	491.361	1307.12	0.730166	0.0485901
SWZ	Swaziland	-26.5621	31.4972	138796	133885	137852	0.044977	0.00854455
TAI	Taiwan	23.7483	120.959	24572.6	24633.7	24614.5	-0.0019062	-0.0013054
TAN	Tanzania	-6.2702	34.8234	70498.5	69796.7	69852.8	0.0146032	0.0134304
TCI	Turks-Caicos Is.	21.8087	-71.8821	35.8	35.7642	35.7284	0.00039566	0.000791642
THA	Thailand	15.1199	101.015	46500	19169.3	42673.3	1.18797	0.124029
TOG	Togo	8.53491	0.975846	70493.3	67571.4	69412.3	0.0738244	0.0270194
TRT	Trinidad-Tobago	10.4684	-61.2526	4050.97	4049.33	4045.06	0.000353329	0.00127254
TVL	Northern Provinces	-25.2657	28.0783	128365	124578	127255	0.0358864	0.0104267
UGA	Uganda	1.28008	32.3862	71741.1	61711.1	69506.5	0.209426	0.0444997
URU	Uruguay	-32.7996	-56.0122	24427.3	25209.2	24522.2	-0.0221408	-0.00271873
VEN	Venezuela	7.11882	-66.169	10606.5	10334.9	10511.5	0.0263606	0.00916109
VIC	Victoria	-36.8575	144.308	2882.48	2914.84	2887.41	-0.00487766	-0.000745531
VIE	Vietnam	16.6516	106.304	50889.4	18959.2	47350.6	1.08617	0.0863238
WAU	Western Australia	-25.4661	122.178	1777.17	1783.29	1779.9	-0.00204721	-0.000914075
WHM	West Himalaya	33.3216	76.6732	175821	154324	172575	0.0641541	0.00926347
WIN	Windward Is.	14.0953	-60.9959	59.1419	59.1403	59.1369	1.18323e-05	3.63401e-05
XMS	Christmas I.	-10.4441	105.704	338.121	311.028	331.216	0.0455824	0.011329
ZAI	Za√Øre	-2.87623	23.6545	71114.5	33375.5	63787.3	1.01817	0.15546
ZAM	Zambia	-13.4531	27.7979	83102.5	82508.3	82828.9	0.010081	0.00463384
ZIM	Zimbabwe	-19	29.8718	121495	118341	120607	0.0367975	0.0102842

## Sheet: Figure S1
Figure S1: Sensitivty of botanical country median and maximum fruit size to data imputation / omission
A comparison of median (a) and maximum (b) fruit length at the scale of botanical countries when species with missing data are omitted (gaps excluded) vs. imputed using genus-level means (gap filling).
COLUMN	DESCRIPTION
LEVEL_3_CO	Botanical country code
medianFruitLength	Median fruit length of palm assemblages in each botanical country (species with no trait data omitted)
medianFruitLengthFilled	Median fruit length of palm assemblages in each botanical country (species with no trait data imputed with genus-level means)
max95FruitLength	Maximum (95th percentile) fruit length of palm assemblages in each botanical country (species with no trait data omitted)
max95FruitLengthFilled	Maximum (95th percentile) fruit length of palm assemblages in each botanical country (species with no trait data imputed with genus-level means)
LEVEL_3_CO	medianFruitLength	medianFruitLengthFilled	max95FruitLength	max95FruitLengthFilled
AGE	1.5	1.87321	3.28634	3.25651
AGW	1.05	1.05	2.70102	2.70102
AND	1.6	1.59734	2.5	2.5
ANG	5.25	5.25	8.0674	8.0674
ASS	2.125	2.1	6.04642	5.8916
BAH	1.1	1.1	1.3393	1.3393
BAN	1.95	1.925	5.34805	5.25883
BEN	6.5	6	12.9748	12.8308
BIS	1.25	1.25	5.3027	5
BKN	7.5	7.5	14.0287	14.0287
BLZ	1.2	1.2	4.28468	4.28468
BOL	1.9	1.925	7.64434	7.63852
BOR	1.5	1.5	4.71849	5.32154
BOT	4.2	4.2	6.11231	6.11231
BUR	4.25	4.25	10.2598	10.2598
BZC	2.6	2.625	6.78748	7.60762
BZE	2.75	3	9	9
BZL	2.65	2.725	8.56182	8.51233
BZN	2.25	2.35	7.5	7.5
BZS	2.025	2.24643	5.5	5.5
CAB	3	3	7.97701	7.91576
CAF	3	3	11.6597	11.6597
CAY	1	1	1.17832	1.17832
CBD	2	2	7.04846	7.04846
CHA	6	6	10.815	10.815
CHC	1.85	1.85	5.1711	5.1711
CHH	1.5	1.5	3	3
CHS	1.65	1.5	3.1663	3.14199
CLC	3.75	3.75	3.75	3.75
CLM	1.725	1.75	7.5	7.5
CMN	2.85	2.65	8.84916	8.81184
COM	1.425	1.35	7.56962	6.90324
CON	2.75	2.75	8.96205	8.96205
COS	1.2	1.2	3.49548	3.89444
CPP	3	3	6.84333	6.84333
CPV	4.2	4.2	6.11231	6.11231
CUB	1.25	1.2119	2.5	2.0899
DJI	1.95	1.95	5.08842	5.08842
DOM	1.3	1.275	3.00759	2.91634
ECU	1.67	1.65	7	7
EHM	1.9	1.9	5.68063	5.578
ELS	1.475	1.475	4.96343	4.96343
EQG	2.2	2.35	5.96419	5.79146
ERI	3.95	3.95	5.66476	5.66476
ETH	6	6	11.2003	11.2003
FRG	1.61	1.85	5.78893	7.60762
GAB	2.5	2.5	7.68673	7.68673
GAM	7.625	7.625	10.5429	10.5429
GGI	5.25	5.25	10.8506	10.8506
GHA	4.25	4	9.53301	9.39687
GNB	5.75	5.75	13.7192	13.7192
GUA	1.1	1.1	3.5	4.12801
GUI	4.25	4.25	10.3923	10.3923
GUY	1.52	1.54	6.83647	6.82405
HAI	1.3	1.23095	3.67572	3.56704
HON	1.24	1.25	4.31963	5
IND	1.7	1.65	4.23023	4
IVO	4.25	3.55	12.8308	12.6885
JAM	1.19	1.19	2.65984	2.65984
JAW	1.6	1.45395	4.83556	4.46959
JNF	1.65	1.65	1.65	1.65
KEN	5	5	10.8206	10.8206
LAO	2	1.925	7.29585	7.22074
LBR	2.25	2.25	8.8367	8.8367
LEE	1.125	1.25595	5.13758	4.96343
LSI	1.45	1.45395	13.1951	10.7177
MAU	3.15	3.15	5.91816	5.91816
MDG	1.4	1.32521	4.88591	4.42976
MLI	10	10	14.5062	14.5062
MLW	6.5	6.5	10.9234	10.9234
MLY	1.625	1.5	5	5
MOL	1.71	1.45395	5.25649	4.88966
MOZ	7	7	10.6357	10.6357
MTN	7	7	7.88575	7.88575
MXC	1.075	1.075	1.71907	1.71907
MXG	1.2	1.2	3.5	3.70992
MXS	1.25	1.25	3.40342	4.00952
MXT	1.175	1.15	3.5	3.56862
MYA	1.95	1.675	7.32106	7.07282
NAM	4.2	4.2	6.11231	6.11231
NAT	3.75	3.75	6.94679	6.94679
NCB	1.55	1.5	2.62942	2.58555
NEP	2	1.9	3.87298	3.77531
NGA	4.625	3.625	10.8506	10.5429
NGR	7	7	14.1861	14.1861
NIC	1.25	1.255	4.95953	5
NNS	1.8	1.8	2.8506	2.8506
NSW	1.275	1.275	1.63295	1.63295
NTA	1.44	1.44	2.18672	2.18672
NWG	1.305	1.4	5.48545	4.46702
PAK	2.325	2.325	5.99825	5.99825
PAN	1.2	1.2	4.9194	5
PAR	1.675	1.75	5.022	5.87089
PER	2	2.045	8	8
PHI	1.4	1.45395	5	5
PUE	1.345	1.345	1.46421	2.23609
QLD	1.3	1.3	3.38158	3.38158
ROD	2	2	3.94142	3.94142
RWA	5.375	5.375	10.5567	10.5567
SEN	6.75	6.75	13.5669	13.5669
SEY	1.2	1.2	2.15868	2.15868
SIE	3.55	2.85	8.86163	8.84916
SOM	4.5	4.5	7.65665	7.65665
SRL	1.6	1.55	8.63544	8.19385
SUD	5.75	5.75	10.0908	10.0908
SUL	1.5	1.45395	5.01928	3.87639
SUM	1.7	1.6	6.07247	4.97373
SUR	1.9	1.95	7.07408	7.06168
SWC	0.9	0.9	1.07542	1.07542
SWZ	1.9	1.9	1.9	1.9
TAI	1.9	1.9	2.66982	2.66982
TAN	4.5	4.5	10.4539	10.4539
TCI	1.1	1.1	1.3608	1.3608
THA	1.8	1.775	7	6.84
TOG	7.5	7.5	10.6956	10.6956
TRT	1.5	1.54	5	6.76839
TVL	5.5	5.5	10.9456	10.9456
UGA	3.5	3.5	10.6697	10.6697
URU	2.5	2.37321	3.40838	3.37745
VEN	1.54	1.65	6.09954	7.4367
VIC	1.7	1.7	1.7	1.7
VIE	1.6	1.5	3.5	3.38274
WAU	1.25	1.25	2.7462	2.7462
WHM	1.8	1.8	2.40749	2.40749
WIN	1.4	1.4	5.04975	5.04975
XMS	1.5	1.5	1.5	1.5
ZAI	3.75	4	11.6478	11.623
ZAM	4.35	4.35	10.6697	10.6697
ZIM	7	7	11.1831	11.1831

## Sheet: Figure S2
Figure S2: Effect of excluding Australia when analyzing patterns of median and maximum fruit size in the Indotropics under both “current” and “present-natural” scenarios.
All “maximum” values are based on 95th percentiles. Effect sizes represent standardized model-averaged coefficients obtained through model-averaging of ordinary least squares (OLS) models with all possible combinations of predictor variables for each scenario.
COLUMN	DESCRIPTION
Scenario	Faunal scenario; current = extant mammalian frugivores, Present-Natural = extant + extinct mammalian frugivores
Geographic.Scale	Geographic scale of analysis
coefficient	Predictor variable
fullAvgCoef	Model-averaged coefficients
fullAvgSE	Model-averaged coefficient standard errors
fulllower2.5	95% confidence interval of model-averaged coefficient (lower bound)
fullupper97.5	95% confidence interval of model-averaged coefficient (upper bound)
varexp	Variance explained
totalR2	Total variance explained by a full model with all predictor variables included
Maximum body size
Scenario	Geographic.Scale	coefficient	fullAvgCoef	fullAvgSE	fulllower2.5CI	fullupper97.5	varexp	totalR2
Current	Indotropics	Log maximum body size	0.574	0.16	0.25	0.898	0.259	0.505
Current	Indotropics	Climate PC1	-0.363	0.187	-0.738	0.012	0.11	0.505
Current	Indotropics	Climate PC2	-0.164	0.163	-0.488	0.16	0.078	0.505
Current	Indotropics	Climate PC3	0.019	0.081	-0.146	0.183	0.038	0.505
Current	Indotropics	LGM Prec. Anom.	-0.011	0.075	-0.162	0.141	0.001	0.505
Current	Indotropics	LGM Temp. Anom.	-0.051	0.149	-0.35	0.249	0.019	0.505
Present-Natural	Indotropics	Log maximum body size	0.639	0.165	0.304	0.975	0.195	0.565
Present-Natural	Indotropics	Climate PC1	-0.73	0.189	-1.111	-0.348	0.191	0.565
Present-Natural	Indotropics	Climate PC2	-0.246	0.161	-0.568	0.076	0.081	0.565
Present-Natural	Indotropics	Climate PC3	0.045	0.105	-0.166	0.256	0.061	0.565
Present-Natural	Indotropics	LGM Prec. Anom.	0.01	0.069	-0.13	0.15	0.005	0.565
Present-Natural	Indotropics	LGM Temp. Anom.	-0.22	0.217	-0.652	0.212	0.031	0.565
Current	Indotropics (No Australia + New Guinea)	Log maximum body size	0.404	0.249	-0.096	0.904	0.192	0.325
Current	Indotropics (No Australia + New Guinea)	Climate PC1	-0.134	0.21	-0.554	0.285	0.038	0.325
Current	Indotropics (No Australia + New Guinea)	Climate PC2	-0.13	0.184	-0.498	0.238	0.089	0.325
Current	Indotropics (No Australia + New Guinea)	Climate PC3	-0.007	0.08	-0.171	0.158	0.003	0.325
Current	Indotropics (No Australia + New Guinea)	LGM Prec. Anom.	-0.012	0.094	-0.204	0.179	0.001	0.325
Current	Indotropics (No Australia + New Guinea)	LGM Temp. Anom.	0.012	0.143	-0.278	0.302	0.004	0.325
Present-Natural	Indotropics (No Australia + New Guinea)	Log maximum body size	0.695	0.25	0.189	1.2	0.261	0.433
Present-Natural	Indotropics (No Australia + New Guinea)	Climate PC1	-0.485	0.281	-1.05	0.079	0.079	0.433
Present-Natural	Indotropics (No Australia + New Guinea)	Climate PC2	-0.141	0.178	-0.497	0.215	0.086	0.433
Present-Natural	Indotropics (No Australia + New Guinea)	Climate PC3	-0.015	0.079	-0.177	0.146	0.004	0.433
Present-Natural	Indotropics (No Australia + New Guinea)	LGM Prec. Anom.	0.005	0.08	-0.158	0.167	0	0.433
Present-Natural	Indotropics (No Australia + New Guinea)	LGM Temp. Anom.	-0.012	0.143	-0.302	0.278	0.004	0.433
Median body size
Scenario	Geographic.Scale	coefficient	fullAvgCoef	fullAvgSE	fulllower2.5CI	fullupper97.5	varexp	totalR2
Current	Indotropics	Log median body size	0.229	0.241	-0.248	0.707	0.151	0.53
Current	Indotropics	Climate PC1	0.017	0.098	-0.18	0.215	0.046	0.53
Current	Indotropics	Climate PC2	-0.063	0.116	-0.295	0.169	0.018	0.53
Current	Indotropics	Climate PC3	0.069	0.138	-0.206	0.345	0.075	0.53
Current	Indotropics	LGM Prec. Anom.	0.035	0.095	-0.155	0.224	0.017	0.53
Current	Indotropics	LGM Temp. Anom.	-0.436	0.241	-0.916	0.043	0.223	0.53
Present-Natural	Indotropics	Log median body size	0.22	0.186	-0.151	0.591	0.115	0.6
Present-Natural	Indotropics	Climate PC1	-0.058	0.161	-0.379	0.264	0.018	0.6
Present-Natural	Indotropics	Climate PC2	-0.128	0.148	-0.423	0.167	0.029	0.6
Present-Natural	Indotropics	Climate PC3	0.152	0.167	-0.181	0.486	0.119	0.6
Present-Natural	Indotropics	LGM Prec. Anom.	0.052	0.111	-0.169	0.273	0.024	0.6
Present-Natural	Indotropics	LGM Temp. Anom.	-0.56	0.185	-0.932	-0.188	0.296	0.6
Current	Indotropics (No Australia + New Guinea)	Log median body size	0.031	0.109	-0.19	0.252	0.096	0.61
Current	Indotropics (No Australia + New Guinea)	Climate PC1	0.061	0.157	-0.254	0.375	0.146	0.61
Current	Indotropics (No Australia + New Guinea)	Climate PC2	-0.283	0.171	-0.627	0.061	0.05	0.61
Current	Indotropics (No Australia + New Guinea)	Climate PC3	0.007	0.06	-0.115	0.129	0.002	0.61
Current	Indotropics (No Australia + New Guinea)	LGM Prec. Anom.	0.001	0.064	-0.131	0.132	0.002	0.61
Current	Indotropics (No Australia + New Guinea)	LGM Temp. Anom.	-0.686	0.212	-1.113	-0.259	0.313	0.61
Present-Natural	Indotropics (No Australia + New Guinea)	Log median body size	0.039	0.115	-0.192	0.271	0.09	0.611
Present-Natural	Indotropics (No Australia + New Guinea)	Climate PC1	0.055	0.154	-0.254	0.365	0.137	0.611
Present-Natural	Indotropics (No Australia + New Guinea)	Climate PC2	-0.28	0.172	-0.624	0.064	0.049	0.611
Present-Natural	Indotropics (No Australia + New Guinea)	Climate PC3	0.007	0.059	-0.114	0.128	0.003	0.611
Present-Natural	Indotropics (No Australia + New Guinea)	LGM Prec. Anom.	0.001	0.064	-0.131	0.133	0.002	0.611
Present-Natural	Indotropics (No Australia + New Guinea)	LGM Temp. Anom.	-0.687	0.202	-1.096	-0.279	0.33	0.611

## Sheet: Figure S3
Figure S3: Sparman's correlation between predictor variables at global and regional scales
Maximum (95th percentile) and median body size (BS) under either “current” and “present-natural” scenarios are used as predictor variates in separate models (see Supplementary 1 – 6).
COLUMN	DESCRIPTION
Median BS (Current)	Median body size of current mammalian frugivore assemblages
Maximum BS (Current)	Maximum (95th percentile) body size of current mammalian frugivore assemblages
Median BS (Present-natural)	Median body size of present-natural mammalian frugivore assemblages
Maximum BS (Present-natural)	Maximum (95th percentile) body size of present-natural mammalian frugivore assemblages
Climate PC1	Coordinates of the 1st principal component for present-day climate
Climate PC2	Coordinates of the 2nd principal component for present-day climate
Climate PC3	Coordinates of the 3rd principal component for present-day climate
LGM Temp. Anom.	Difference in mean annual temperature with the Last Glacial Maximum
LGM Prec. Anom.	Difference in total annual precipitaiton with the Last Glacial Maximum
Global
	Median BS (Current)	Maximum BS (Current)	Median BS (Present-natural)	Maximum BS (Present-natural)	Climate PC1	Climate PC2	Climate PC3	LGM Temp. Anom.	LGM Prec. Anom.
Median BS (Current)	1	0.579338	0.312121	0.409941	-0.379111	0.39373	0.265276	-0.421605	-0.0995902
Maximum BS (Current)	0.579338	1	0.0620652	0.0869366	-0.430503	0.217003	0.207022	-0.32048	-0.0196939
Median BS (Present-natural)	0.312121	0.0620652	1	0.328324	-0.295128	-0.133076	-0.134773	-0.00201211	-0.10961
Maximum BS (Present-natural)	0.409941	0.0869366	0.328324	1	-0.439393	-0.0797895	0.0370235	-0.19911	-0.0750165
Climate PC1	-0.379111	-0.430503	-0.295128	-0.439393	1	-7.84009e-17	7.69791e-17	0.408185	0.0342773
Climate PC2	0.39373	0.217003	-0.133076	-0.0797895	-7.84009e-17	1	-3.56125e-16	-0.159901	0.0777742
Climate PC3	0.265276	0.207022	-0.134773	0.0370235	7.69791e-17	-3.56125e-16	1	-0.141739	-0.0580706
LGM Temp. Anom.	-0.421605	-0.32048	-0.00201211	-0.19911	0.408185	-0.159901	-0.141739	1	0.0894624
LGM Prec. Anom.	-0.0995902	-0.0196939	-0.10961	-0.0750165	0.0342773	0.0777742	-0.0580706	0.0894624	1
Neotropics
	Median BS (Current)	Maximum BS (Current)	Median BS (Present-natural)	Maximum BS (Present-natural)	Climate PC1	Climate PC2	Climate PC3	LGM Temp. Anom.	LGM Prec. Anom.
Median BS (Current)	1	0.269229	0.91221	0.448868	-0.174562	0.419229	0.110255	0.16813	-0.105183
Maximum BS (Current)	0.269229	1	0.393311	0.752	-0.556826	0.30632	-0.0965542	0.573096	0.0214966
Median BS (Present-natural)	0.91221	0.393311	1	0.646702	-0.402299	0.473172	0.119362	0.195469	-0.186561
Maximum BS (Present-natural)	0.448868	0.752	0.646702	1	-0.764123	0.307967	-0.019761	0.294599	-0.108995
Climate PC1	-0.174562	-0.556826	-0.402299	-0.764123	1	-2.21771e-16	-7.25843e-17	-0.133797	0.11324
Climate PC2	0.419229	0.30632	0.473172	0.307967	-2.21771e-16	1	-2.55428e-17	0.339798	-0.353712
Climate PC3	0.110255	-0.0965542	0.119362	-0.019761	-7.25843e-17	-2.55428e-17	1	-0.381349	-0.268663
LGM Temp. Anom.	0.16813	0.573096	0.195469	0.294599	-0.133797	0.339798	-0.381349	1	0.218679
LGM Prec. Anom.	-0.105183	0.0214966	-0.186561	-0.108995	0.11324	-0.353712	-0.268663	0.218679	1
Afrotropics
	Median BS (Current)	Maximum BS (Current)	Median BS (Present-natural)	Maximum BS (Present-natural)	Climate PC1	Climate PC2	Climate PC3	LGM Temp. Anom.	LGM Prec. Anom.
Median BS (Current)	1	0.365076	0.916321	0.606483	-0.560544	0.514998	0.220606	-0.539302	-0.216736
Maximum BS (Current)	0.365076	1	0.280955	0.0654004	-0.608832	-0.176297	-0.126317	-0.256036	-0.353676
Median BS (Present-natural)	0.916321	0.280955	1	0.72721	-0.607973	0.411233	0.306605	-0.649755	-0.25011
Maximum BS (Present-natural)	0.606483	0.0654004	0.72721	1	-0.439838	0.257733	0.293995	-0.608251	-0.191047
Climate PC1	-0.560544	-0.608832	-0.607973	-0.439838	1	1.0558e-16	6.008e-16	0.631631	0.418852
Climate PC2	0.514998	-0.176297	0.411233	0.257733	1.0558e-16	1	-3.36204e-16	-0.149659	-0.112188
Climate PC3	0.220606	-0.126317	0.306605	0.293995	6.008e-16	-3.36204e-16	1	-0.373889	0.109427
LGM Temp. Anom.	-0.539302	-0.256036	-0.649755	-0.608251	0.631631	-0.149659	-0.373889	1	0.123497
LGM Prec. Anom.	-0.216736	-0.353676	-0.25011	-0.191047	0.418852	-0.112188	0.109427	0.123497	1
Indo-Australia
	Median BS (Current)	Maximum BS (Current)	Median BS (Present-natural)	Maximum BS (Present-natural)	Climate PC1	Climate PC2	Climate PC3	LGM Temp. Anom.	LGM Prec. Anom.
Median BS (Current)	1	0.839727	-0.0357477	0.689404	0.51047	0.0296987	0.502467	-0.696551	0.134868
Maximum BS (Current)	0.839727	1	-0.0517894	0.443327	0.294625	-0.119043	0.296929	-0.469493	0.259218
Median BS (Present-natural)	-0.0357477	-0.0517894	1	-0.015342	0.221982	0.260809	-0.28446	0.126006	-0.0505676
Maximum BS (Present-natural)	0.689404	0.443327	-0.015342	1	0.611154	0.0588809	0.519833	-0.681288	0.0120227
Climate PC1	0.51047	0.294625	0.221982	0.611154	1	8.38816e-16	-1.03683e-15	-0.645561	0.171117
Climate PC2	0.0296987	-0.119043	0.260809	0.0588809	8.38816e-16	1	-5.79184e-16	-0.0862405	-0.36107
Climate PC3	0.502467	0.296929	-0.28446	0.519833	-1.03683e-15	-5.79184e-16	1	-0.368346	-0.242984
LGM Temp. Anom.	-0.696551	-0.469493	0.126006	-0.681288	-0.645561	-0.0862405	-0.368346	1	-0.0728439
LGM Prec. Anom.	0.134868	0.259218	-0.0505676	0.0120227	0.171117	-0.36107	-0.242984	-0.0728439	1

## Sheet: Figure S5
Figure S5: Reliability of CTMC model rate estimates
Parametric bootstrapping was performed using maximum likelihood rate estimates of a CTMC model fitted to the a) Hoffmann et al. 2010 dataset, and to the 2) Marco et al. 2014 dataset.
Histograms represent the maximum likelihood rate estimates of 1000 simulations; black vertical lines represent the empirical maximum likelihood rate estimates.
COLUMN	DESCRIPTION
iteration	iteration number for bootstrapping
parameter	transition rate parameter between Red List categories
value	ML estimates of extinction probabilities using two different datasets
Bootstrapped ML estimates using Hoffmann et al 2010 dataset					ML estimates using Hoffmann et al 2010 dataset					Bootstrapped ML estimates using Di Marco et al 2014 dataset					ML estimates using Di Marco et al 2014 dataset
iteration	parameter	value			parameter	value				iteration	parameter	value			parameter	value
1	LC to NT	0.00144303			LC to NT	0.0013582				1	LC to NT	0.00636239			LC to NT	0.00553642
1	NT to LC	0.00105561			NT to LC	0.00163764				1	NT to LC	0.00689638			NT to LC	0.00532329
1	NT to VU	0.0145783			NT to VU	0.0137407				1	NT to VU	0.0399627			NT to VU	0.0328043
1	VU to EN	0.00785971			VU to EN	0.00817761				1	VU to EN	0.0178771			VU to EN	0.0175102
1	VU to NT	0.00154373			VU to NT	0.00152192				1	VU to NT	0.0063296			VU to NT	0.0047401
1	EN to CR	0.00569947			EN to CR	0.00652832				1	EN to CR	0.013638			EN to CR	0.0122881
1	EN to VU	0.00160476			EN to VU	0.00142355				1	EN to VU	0.00231064			EN to VU	0.00508726
1	CR to EX	0.00311631			CR to EX	0.00326618				1	CR to EX	0.00187177			CR to EX	0.00335464
1	CR to EN	0.00555869			CR to EN	0.00534388				1	CR to EN	0.0227343			CR to EN	0.0111469
1	EX to CR	0.00776559			EX to CR	0.00498682				2	LC to NT	0.0049479
2	LC to NT	0.00140135								2	NT to LC	0.0011503
2	NT to LC	0.00394103								2	NT to VU	0.0320867
2	NT to VU	0.0137027								2	VU to EN	0.0227023
2	VU to EN	0.00900547								2	VU to NT	0.00459425
2	VU to NT	0.00142298								2	EN to CR	0.0234775
2	EN to CR	0.00565299								2	EN to VU	0.0119538
2	EN to VU	0.00146205								2	CR to EX	0.00259795
2	CR to EX	0.00547244								2	CR to EN	0.0141599
2	CR to EN	0.00778416								3	LC to NT	0.00506464
2	EX to CR	0.0077269								3	NT to LC	0.00407906
3	LC to NT	0.00139423								3	NT to VU	0.0237798
3	NT to LC	0.00313892								3	VU to EN	0.0187879
3	NT to VU	0.0100867								3	VU to NT	0.00468587
3	VU to EN	0.00726286								3	EN to CR	0.00724411
3	VU to NT	0.00228945								3	EN to VU	0.00463325
3	EN to CR	0.00737089								3	CR to EX	0.00634279
3	EN to VU	0.0010521								3	CR to EN	0.0146406
3	CR to EX	0.00570151								4	LC to NT	0.00575436
3	CR to EN	0.00785585								4	NT to LC	0.00233193
3	EX to CR	0.00887589								4	NT to VU	0.0301908
4	LC to NT	0.00206149								4	VU to EN	0.0219645
4	NT to LC	0.00130258								4	VU to NT	0.00356749
4	NT to VU	0.0117524								4	EN to CR	0.0146252
4	VU to EN	0.00846437								4	EN to VU	0.0136294
4	VU to NT	0.00160727								4	CR to EX	0.00455128
4	EN to CR	0.00736588								4	CR to EN	0.00760908
4	EN to VU	0.00123366								5	LC to NT	0.00517346
4	CR to EX	0.00122309								5	NT to LC	0.00570108
4	CR to EN	0.00482923								5	NT to VU	0.0314038
4	EX to CR	0.00152384								5	VU to EN	0.0196408
5	LC to NT	0.00133954								5	VU to NT	0.00321063
5	NT to LC	0.00105461								5	EN to CR	0.0199515
5	NT to VU	0.0161732								5	EN to VU	0.00154704
5	VU to EN	0.0089268								5	CR to EX	0.00146721
5	VU to NT	0.00123911								5	CR to EN	0.011287
5	EN to CR	0.00734835								6	LC to NT	0.00595378
5	EN to VU	0.00128217								6	NT to LC	0.00486025
5	CR to EX	0.00339625								6	NT to VU	0.0348334
5	CR to EN	0.00806864								6	VU to EN	0.0226894
5	EX to CR	0.00608036								6	VU to NT	0.00167854
6	LC to NT	0.00164753								6	EN to CR	0.0194381
6	NT to LC	0.00249005								6	EN to VU	0.00798553
6	NT to VU	0.0116212								6	CR to EX	0.00247344
6	VU to EN	0.0102142								6	CR to EN	0.00709214
6	VU to NT	0.00099469								7	LC to NT	0.00509213
6	EN to CR	0.00631593								7	NT to LC	0.00435444
6	EN to VU	0.00251655								7	NT to VU	0.0328321
6	CR to EX	0.00650312								7	VU to EN	0.0169164
6	CR to EN	0.00843849								7	VU to NT	0.00464407
6	EX to CR	0.00787381								7	EN to CR	0.0147035
7	LC to NT	0.00139036								7	EN to VU	0.00394962
7	NT to LC	0.00120911								7	CR to EX	0.00157711
7	NT to VU	0.0141081								7	CR to EN	0.00687743
7	VU to EN	0.00727224								8	LC to NT	0.00509626
7	VU to NT	0.00170755								8	NT to LC	0.00946833
7	EN to CR	0.0077637								8	NT to VU	0.0368863
7	EN to VU	0.00201189								8	VU to EN	0.0171861
7	CR to EX	0.0055618								8	VU to NT	0.00523772
7	CR to EN	0.00684983								8	EN to CR	0.0115675
7	EX to CR	0.00786189								8	EN to VU	0.00939673
8	LC to NT	0.00158062								8	CR to EX	0.00626858
8	NT to LC	0.00119031								8	CR to EN	0.00308053
8	NT to VU	0.0158375								9	LC to NT	0.00603534
8	VU to EN	0.00862775								9	NT to LC	0.00917846
8	VU to NT	0.00154141								9	NT to VU	0.0346932
8	EN to CR	0.00589401								9	VU to EN	0.0136811
8	EN to VU	0.00234097								9	VU to NT	0.00879451
8	CR to EX	0.00233824								9	EN to CR	0.00719527
8	CR to EN	0.00790791								9	EN to VU	0.00877228
8	EX to CR	0.00796704								9	CR to EX	0.00618278
9	LC to NT	0.0014347								9	CR to EN	0.0102485
9	NT to LC	0.00192432								10	LC to NT	0.00482606
9	NT to VU	0.012781								10	NT to LC	0.0056641
9	VU to EN	0.00798512								10	NT to VU	0.036518
9	VU to NT	0.00172007								10	VU to EN	0.0222916
9	EN to CR	0.00558438								10	VU to NT	0.00437038
9	EN to VU	0.00202296								10	EN to CR	0.0147149
9	CR to EX	0.00505769								10	EN to VU	0.00596098
9	CR to EN	0.00709739								10	CR to EX	0.00148007
9	EX to CR	0.00849842								10	CR to EN	0.00286294
10	LC to NT	0.00139962								11	LC to NT	0.00472486
10	NT to LC	0.00191887								11	NT to LC	0.00429744
10	NT to VU	0.0138103								11	NT to VU	0.0396596
10	VU to EN	0.0065508								11	VU to EN	0.0160935
10	VU to NT	0.00149578								11	VU to NT	0.00713712
10	EN to CR	0.00831141								11	EN to CR	0.0126867
10	EN to VU	0.00201949								11	EN to VU	0.00232279
10	CR to EX	0.00602323								11	CR to EX	0.00328745
10	CR to EN	0.00787711								11	CR to EN	0.0141966
10	EX to CR	0.00715598								12	LC to NT	0.004869
11	LC to NT	0.00139559								12	NT to LC	0.00501535
11	NT to LC	0.00209131								12	NT to VU	0.0287432
11	NT to VU	0.017126								12	VU to EN	0.0198095
11	VU to EN	0.0087966								12	VU to NT	0.00647584
11	VU to NT	0.00111551								12	EN to CR	0.0120836
11	EN to CR	0.0064609								12	EN to VU	0.00763122
11	EN to VU	0.00168983								12	CR to EX	0.00495158
11	CR to EX	0.0042819								12	CR to EN	0.0110339
11	CR to EN	0.0064715								13	LC to NT	0.00473661
11	EX to CR	0.00850773								13	NT to LC	0.00337377
12	LC to NT	0.00148109								13	NT to VU	0.0380828
12	NT to LC	0.00169785								13	VU to EN	0.0175494
12	NT to VU	0.0136156								13	VU to NT	0.00632887
12	VU to EN	0.00802849								13	EN to CR	0.0169859
12	VU to NT	0.0012438								13	EN to VU	0.00623376
12	EN to CR	0.00727715								13	CR to EX	0.00298793
12	EN to VU	0.00258867								13	CR to EN	0.016916
12	CR to EX	0.00243379								14	LC to NT	0.00576699
12	CR to EN	0.00773891								14	NT to LC	0.00561359
12	EX to CR	0.00773681								14	NT to VU	0.0307276
13	LC to NT	0.00147373								14	VU to EN	0.0205487
13	NT to LC	0.00122167								14	VU to NT	0.00443961
13	NT to VU	0.0100095								14	EN to CR	0.0119174
13	VU to EN	0.00686807								14	EN to VU	0.00646753
13	VU to NT	0.00123852								14	CR to EX	0.00328739
13	EN to CR	0.00479655								14	CR to EN	0.0158081
13	EN to VU	0.00159433								15	LC to NT	0.00652351
13	CR to EX	0.00481566								15	NT to LC	0.00563826
13	CR to EN	0.00737381								15	NT to VU	0.0309237
13	EX to CR	0.00729667								15	VU to EN	0.0195032
14	LC to NT	0.00186202								15	VU to NT	0.00436838
14	NT to LC	0.00256413								15	EN to CR	0.0119297
14	NT to VU	0.0153252								15	EN to VU	0.00756636
14	VU to EN	0.0062338								15	CR to EX	0.00494915
14	VU to NT	0.00186173								15	CR to EN	0.0108741
14	EN to CR	0.00738468								16	LC to NT	0.00621787
14	EN to VU	0.00113933								16	NT to LC	0.00917638
14	CR to EX	0.00238826								16	NT to VU	0.0411981
14	CR to EN	0.00886373								16	VU to EN	0.0180255
14	EX to CR	0.0081966								16	VU to NT	0.00498093
15	LC to NT	0.00137698								16	EN to CR	0.0102963
15	NT to LC	0.00276962								16	EN to VU	0.00251189
15	NT to VU	0.0147283								16	CR to EX	0.00307711
15	VU to EN	0.00928735								16	CR to EN	0.00292224
15	VU to NT	0.00106439								17	LC to NT	0.00534547
15	EN to CR	0.00558136								17	NT to LC	0.0090226
15	EN to VU	0.00190606								17	NT to VU	0.0345058
15	CR to EX	0.00532482								17	VU to EN	0.0148494
15	CR to EN	0.00772169								17	VU to NT	0.00522444
15	EX to CR	0.00714724								17	EN to CR	0.0116311
16	LC to NT	0.00162737								17	EN to VU	0.0023167
16	NT to LC	0.00107838								17	CR to EX	0.00175033
16	NT to VU	0.0138034								17	CR to EN	0.0103749
16	VU to EN	0.00752195								18	LC to NT	0.00502795
16	VU to NT	0.00128922								18	NT to LC	0.00509399
16	EN to CR	0.00689925								18	NT to VU	0.0219421
16	EN to VU	0.00181981								18	VU to EN	0.0201579
16	CR to EX	0.00301322								18	VU to NT	0.00278428
16	CR to EN	0.00566714								18	EN to CR	0.0194262
16	EX to CR	0.00801718								18	EN to VU	0.00399831
17	LC to NT	0.00160262								18	CR to EX	0.00157377
17	NT to LC	0.00184164								18	CR to EN	0.0167906
17	NT to VU	0.0146389								19	LC to NT	0.00530224
17	VU to EN	0.00803799								19	NT to LC	0.0122963
17	VU to NT	0.00209098								19	NT to VU	0.0274015
17	EN to CR	0.00509581								19	VU to EN	0.022518
17	EN to VU	0.00226964								19	VU to NT	0.00454711
17	CR to EX	0.00230792								19	EN to CR	0.0168399
17	CR to EN	0.00548548								19	EN to VU	0.00258571
17	EX to CR	0.00652912								19	CR to EX	0.00166827
18	LC to NT	0.0015668								19	CR to EN	0.0155844
18	NT to LC	0.00109532								20	LC to NT	0.00523843
18	NT to VU	0.012457								20	NT to LC	0.0069189
18	VU to EN	0.00785062								20	NT to VU	0.0333052
18	VU to NT	0.00225858								20	VU to EN	0.0188694
18	EN to CR	0.00624505								20	VU to NT	0.00397951
18	EN to VU	0.00165497								20	EN to CR	0.00812245
18	CR to EX	0.00601658								20	EN to VU	0.00354325
18	CR to EN	0.00933877								20	CR to EX	0.00550062
18	EX to CR	0.00788379								20	CR to EN	0.00660212
19	LC to NT	0.00159947								21	LC to NT	0.00745316
19	NT to LC	0.00158373								21	NT to LC	0.00746456
19	NT to VU	0.0114561								21	NT to VU	0.0365741
19	VU to EN	0.00729313								21	VU to EN	0.0164418
19	VU to NT	0.00225584								21	VU to NT	0.00488997
19	EN to CR	0.00495327								21	EN to CR	0.0117003
19	EN to VU	0.00125546								21	EN to VU	0.00134194
19	CR to EX	0.00595308								21	CR to EX	1e-06
19	CR to EN	0.00691575								21	CR to EN	0.0201739
19	EX to CR	0.00885909								22	LC to NT	0.00669998
20	LC to NT	0.00182236								22	NT to LC	0.00887552
20	NT to LC	0.00119928								22	NT to VU	0.0297211
20	NT to VU	0.012192								22	VU to EN	0.0141253
20	VU to EN	0.00677788								22	VU to NT	0.00407622
20	VU to NT	0.00167205								22	EN to CR	0.0100159
20	EN to CR	0.00646017								22	EN to VU	0.00677181
20	EN to VU	0.00110921								22	CR to EX	0.00539033
20	CR to EX	0.00378766								22	CR to EN	0.0103047
20	CR to EN	0.00619416								23	LC to NT	0.00548547
20	EX to CR	0.00973962								23	NT to LC	0.00356407
21	LC to NT	0.00141628								23	NT to VU	0.0420529
21	NT to LC	0.00171934								23	VU to EN	0.021965
21	NT to VU	0.0115975								23	VU to NT	0.00644606
21	VU to EN	0.00803591								23	EN to CR	0.00780439
21	VU to NT	0.0012537								23	EN to VU	0.00473409
21	EN to CR	0.00759634								23	CR to EX	0.0038187
21	EN to VU	0.00116262								23	CR to EN	0.0131839
21	CR to EX	0.00278286								24	LC to NT	0.00500393
21	CR to EN	0.00277764								24	NT to LC	0.0030126
21	EX to CR	0.00433882								24	NT to VU	0.0269706
22	LC to NT	0.00161452								24	VU to EN	0.017319
22	NT to LC	0.00191885								24	VU to NT	0.00562249
22	NT to VU	0.011442								24	EN to CR	0.0112655
22	VU to EN	0.00714543								24	EN to VU	0.0046324
22	VU to NT	0.00180539								24	CR to EX	0.001855
22	EN to CR	0.0065545								24	CR to EN	0.0144701
22	EN to VU	0.00186542								25	LC to NT	0.00759009
22	CR to EX	0.0065094								25	NT to LC	0.00568857
22	CR to EN	0.00715241								25	NT to VU	0.0291659
22	EX to CR	0.00893411								25	VU to EN	0.0200425
23	LC to NT	0.00140823								25	VU to NT	0.00350799
23	NT to LC	0.00099905								25	EN to CR	0.0108664
23	NT to VU	0.0142991								25	EN to VU	0.0110146
23	VU to EN	0.00581852								25	CR to EX	0.0031784
23	VU to NT	0.00102948								25	CR to EN	0.00593655
23	EN to CR	0.0072949								26	LC to NT	0.005485
23	EN to VU	0.00144004								26	NT to LC	0.00326427
23	CR to EX	0.00191743								26	NT to VU	0.0354246
23	CR to EN	0.00674397								26	VU to EN	0.0187836
23	EX to CR	0.00683794								26	VU to NT	0.00655058
24	LC to NT	0.00161197								26	EN to CR	0.0107981
24	NT to LC	0.00187496								26	EN to VU	0.00365205
24	NT to VU	0.0130545								26	CR to EX	0.001835
24	VU to EN	0.00939371								26	CR to EN	0.0106866
24	VU to NT	0.00191987								27	LC to NT	0.00621096
24	EN to CR	0.00503796								27	NT to LC	0.00800684
24	EN to VU	0.0021867								27	NT to VU	0.0310292
24	CR to EX	0.00295624								27	VU to EN	0.0207069
24	CR to EN	0.00319332								27	VU to NT	0.0039334
24	EX to CR	0.00547963								27	EN to CR	0.0120826
25	LC to NT	0.00149536								27	EN to VU	0.00408428
25	NT to LC	0.00173951								27	CR to EX	0.00415216
25	NT to VU	0.0123659								27	CR to EN	1e-06
25	VU to EN	0.00927962								28	LC to NT	0.00445452
25	VU to NT	0.00286475								28	NT to LC	0.0066714
25	EN to CR	0.00696172								28	NT to VU	0.0295107
25	EN to VU	0.00209646								28	VU to EN	0.0173153
25	CR to EX	0.00238727								28	VU to NT	0.00356042
25	CR to EN	0.00610984								28	EN to CR	0.014777
25	EX to CR	0.00430202								28	EN to VU	0.0036726
26	LC to NT	0.00125376								28	CR to EX	1e-06
26	NT to LC	0.00122893								28	CR to EN	0.0152979
26	NT to VU	0.0156649								29	LC to NT	0.00591277
26	VU to EN	0.00671534								29	NT to LC	0.00230388
26	VU to NT	0.00143268								29	NT to VU	0.036207
26	EN to CR	0.00666906								29	VU to EN	0.0211036
26	EN to VU	0.0023505								29	VU to NT	0.00441422
26	CR to EX	0.00443184								29	EN to CR	0.00683217
26	CR to EN	0.00717352								29	EN to VU	0.00352102
26	EX to CR	0.013634								29	CR to EX	0.00567909
27	LC to NT	0.0014098								29	CR to EN	0.00967884
27	NT to LC	0.00127024								30	LC to NT	0.00842935
27	NT to VU	0.0118552								30	NT to LC	0.0070166
27	VU to EN	0.00677482								30	NT to VU	0.0372099
27	VU to NT	0.00153547								30	VU to EN	0.0217529
27	EN to CR	0.00645708								30	VU to NT	0.00593399
27	EN to VU	0.00113905								30	EN to CR	0.0213621
27	CR to EX	0.00187946								30	EN to VU	0.010802
27	CR to EN	0.00886604								30	CR to EX	0.00418379
27	EX to CR	0.00498606								30	CR to EN	0.0211077
28	LC to NT	0.00129715								31	LC to NT	0.0052945
28	NT to LC	0.00281401								31	NT to LC	0.00571917
28	NT to VU	0.0126468								31	NT to VU	0.0319055
28	VU to EN	0.00835517								31	VU to EN	0.0189219
28	VU to NT	0.00140599								31	VU to NT	0.00252243
28	EN to CR	0.00706038								31	EN to CR	0.0130777
28	EN to VU	0.000782213								31	EN to VU	0.00143813
28	CR to EX	0.00609295								31	CR to EX	0.00508862
28	CR to EN	0.00638673								31	CR to EN	0.0176307
28	EX to CR	0.00671516								32	LC to NT	0.00727917
29	LC to NT	0.00150849								32	NT to LC	0.00650113
29	NT to LC	0.00191424								32	NT to VU	0.0299376
29	NT to VU	0.0142682								32	VU to EN	0.0162846
29	VU to EN	0.00727435								32	VU to NT	0.00522385
29	VU to NT	0.00105987								32	EN to CR	0.00943551
29	EN to CR	0.00519141								32	EN to VU	0.00226645
29	EN to VU	0.00186541								32	CR to EX	1e-06
29	CR to EX	0.00173641								32	CR to EN	0.013631
29	CR to EN	0.00739653								33	LC to NT	0.00540826
29	EX to CR	0.00534695								33	NT to LC	0.00910425
30	LC to NT	0.0017884								33	NT to VU	0.0273272
30	NT to LC	0.00101913								33	VU to EN	0.015403
30	NT to VU	0.0160865								33	VU to NT	0.00207241
30	VU to EN	0.00950471								33	EN to CR	0.0112964
30	VU to NT	0.00246737								33	EN to VU	0.0059678
30	EN to CR	0.00714703								33	CR to EX	0.00338927
30	EN to VU	0.00160653								33	CR to EN	0.0103341
30	CR to EX	0.00454694								34	LC to NT	0.00566315
30	CR to EN	0.00732237								34	NT to LC	0.00389436
30	EX to CR	0.00831509								34	NT to VU	0.0313157
31	LC to NT	0.00163469								34	VU to EN	0.0216823
31	NT to LC	0.00193099								34	VU to NT	0.00860823
31	NT to VU	0.0127046								34	EN to CR	0.0127594
31	VU to EN	0.00806645								34	EN to VU	0.00383638
31	VU to NT	0.0027241								34	CR to EX	0.00502324
31	EN to CR	0.00580481								34	CR to EN	0.0128986
31	EN to VU	0.00226347								35	LC to NT	0.00665523
31	CR to EX	0.00463903								35	NT to LC	0.00861834
31	CR to EN	0.00455936								35	NT to VU	0.0277478
31	EX to CR	0.00678402								35	VU to EN	0.0170668
32	LC to NT	0.00174114								35	VU to NT	0.00560764
32	NT to LC	0.00205988								35	EN to CR	0.0174209
32	NT to VU	0.0156021								35	EN to VU	0.00379414
32	VU to EN	0.00932851								35	CR to EX	0.0043975
32	VU to NT	0.00235855								35	CR to EN	0.0123193
32	EN to CR	0.00771343								36	LC to NT	0.00586747
32	EN to VU	0.00167729								36	NT to LC	0.00363853
32	CR to EX	0.00444929								36	NT to VU	0.040874
32	CR to EN	0.00529007								36	VU to EN	0.016638
32	EX to CR	0.00287651								36	VU to NT	0.00513674
33	LC to NT	0.00125896								36	EN to CR	0.0109439
33	NT to LC	0.00296569								36	EN to VU	0.00392845
33	NT to VU	0.0135752								36	CR to EX	0.00306259
33	VU to EN	0.00883399								36	CR to EN	0.00306973
33	VU to NT	0.00115145								37	LC to NT	0.0069847
33	EN to CR	0.00718442								37	NT to LC	0.00611702
33	EN to VU	0.0011417								37	NT to VU	0.0315135
33	CR to EX	0.00464882								37	VU to EN	0.0173488
33	CR to EN	0.00741976								37	VU to NT	0.00706642
33	EX to CR	0.00687632								37	EN to CR	0.0256806
34	LC to NT	0.00170091								37	EN to VU	0.00519285
34	NT to LC	0.00257169								37	CR to EX	0.00258064
34	NT to VU	0.0131495								37	CR to EN	0.0204466
34	VU to EN	0.00837696								38	LC to NT	0.00581105
34	VU to NT	0.00116483								38	NT to LC	0.0079309
34	EN to CR	0.00494314								38	NT to VU	0.0327848
34	EN to VU	0.00149379								38	VU to EN	0.0175961
34	CR to EX	0.00193485								38	VU to NT	0.00376652
34	CR to EN	0.00658746								38	EN to CR	0.00998606
34	EX to CR	0.00269281								38	EN to VU	0.00681643
35	LC to NT	0.00169106								38	CR to EX	0.00780314
35	NT to LC	0.00189284								38	CR to EN	0.0127494
35	NT to VU	0.0118603								39	LC to NT	0.00542439
35	VU to EN	0.00919482								39	NT to LC	0.00436214
35	VU to NT	0.00255756								39	NT to VU	0.0352562
35	EN to CR	0.00527779								39	VU to EN	0.0200971
35	EN to VU	0.00184589								39	VU to NT	0.00648096
35	CR to EX	0.00732488								39	EN to CR	0.0158441
35	CR to EN	0.0110014								39	EN to VU	0.0062099
35	EX to CR	0.00699949								39	CR to EX	1e-06
36	LC to NT	0.00195372								39	CR to EN	0.0238729
36	NT to LC	0.00137219								40	LC to NT	0.0059179
36	NT to VU	0.0168416								40	NT to LC	0.00950707
36	VU to EN	0.00903239								40	NT to VU	0.0316333
36	VU to NT	0.00216961								40	VU to EN	0.0181637
36	EN to CR	0.00675988								40	VU to NT	0.00752136
36	EN to VU	0.00169447								40	EN to CR	0.0221066
36	CR to EX	0.00456602								40	EN to VU	0.00543065
36	CR to EN	0.00210955								40	CR to EX	0.00382294
36	EX to CR	0.00273603								40	CR to EN	0.012015
37	LC to NT	0.00149335								41	LC to NT	0.00479279
37	NT to LC	0.00132189								41	NT to LC	0.0100626
37	NT to VU	0.0149013								41	NT to VU	0.0312984
37	VU to EN	0.00916478								41	VU to EN	0.017088
37	VU to NT	0.00212375								41	VU to NT	0.00443597
37	EN to CR	0.00765062								41	EN to CR	0.0160845
37	EN to VU	0.00101069								41	EN to VU	0.00265955
37	CR to EX	0.0058592								41	CR to EX	0.0087113
37	CR to EN	0.0081815								41	CR to EN	0.00733905
37	EX to CR	0.00947909								42	LC to NT	0.00437246
38	LC to NT	0.0012692								42	NT to LC	0.00227079
38	NT to LC	0.00256382								42	NT to VU	0.0300154
38	NT to VU	0.0141726								42	VU to EN	0.0200045
38	VU to EN	0.00689623								42	VU to NT	0.0036774
38	VU to NT	0.00155431								42	EN to CR	0.00853011
38	EN to CR	0.00712289								42	EN to VU	0.00718284
38	EN to VU	0.00250545								42	CR to EX	0.00357372
38	CR to EX	0.00332249								42	CR to EN	0.0126323
38	CR to EN	0.00646191								43	LC to NT	0.00713684
38	EX to CR	0.00759228								43	NT to LC	0.0103762
39	LC to NT	0.00146751								43	NT to VU	0.0390738
39	NT to LC	0.0015852								43	VU to EN	0.0183616
39	NT to VU	0.0159741								43	VU to NT	0.00424037
39	VU to EN	0.0095661								43	EN to CR	0.0130203
39	VU to NT	0.00228757								43	EN to VU	0.00390067
39	EN to CR	0.00846612								43	CR to EX	0.00746032
39	EN to VU	0.00148776								43	CR to EN	0.00353334
39	CR to EX	0.00281896								44	LC to NT	0.00621158
39	CR to EN	0.00437176								44	NT to LC	0.00637869
39	EX to CR	0.00477923								44	NT to VU	0.0259429
40	LC to NT	0.00148124								44	VU to EN	0.0173715
40	NT to LC	0.00111805								44	VU to NT	0.00451771
40	NT to VU	0.0131762								44	EN to CR	0.0120749
40	VU to EN	0.00884759								44	EN to VU	0.00901593
40	VU to NT	0.00178228								44	CR to EX	0.00321104
40	EN to CR	0.00740958								44	CR to EN	0.00952725
40	EN to VU	0.00134162								45	LC to NT	0.00469542
40	CR to EX	0.00639896								45	NT to LC	0.00121476
40	CR to EN	0.00708978								45	NT to VU	0.0303029
40	EX to CR	0.00739017								45	VU to EN	0.0157685
41	LC to NT	0.0015883								45	VU to NT	0.00528931
41	NT to LC	0.0030327								45	EN to CR	0.0133167
41	NT to VU	0.012104								45	EN to VU	0.0024348
41	VU to EN	0.0086276								45	CR to EX	0.00439152
41	VU to NT	0.00197854								45	CR to EN	0.00335885
41	EN to CR	0.00593332								46	LC to NT	0.00670003
41	EN to VU	0.00117274								46	NT to LC	0.0167967
41	CR to EX	0.00483091								46	NT to VU	0.0447216
41	CR to EN	0.00786486								46	VU to EN	0.0163469
41	EX to CR	0.00939345								46	VU to NT	0.0065666
42	LC to NT	0.00146259								46	EN to CR	0.0119161
42	NT to LC	0.00226331								46	EN to VU	0.00234559
42	NT to VU	0.0135368								46	CR to EX	0.00705294
42	VU to EN	0.00745064								46	CR to EN	0.0162045
42	VU to NT	0.00243279								47	LC to NT	0.00552972
42	EN to CR	0.00425447								47	NT to LC	0.00421534
42	EN to VU	0.00138774								47	NT to VU	0.0295342
42	CR to EX	0.00434596								47	VU to EN	0.0163102
42	CR to EN	0.00921927								47	VU to NT	0.00428625
42	EX to CR	0.0072782								47	EN to CR	0.01374
43	LC to NT	0.00161974								47	EN to VU	0.00533928
43	NT to LC	0.00143485								47	CR to EX	0.00280877
43	NT to VU	0.0121224								47	CR to EN	0.00299341
43	VU to EN	0.00825182								48	LC to NT	0.00525056
43	VU to NT	0.00245972								48	NT to LC	0.00517251
43	EN to CR	0.0070641								48	NT to VU	0.0359662
43	EN to VU	0.00134162								48	VU to EN	0.0180808
43	CR to EX	0.00434196								48	VU to NT	0.00830374
43	CR to EN	0.00743311								48	EN to CR	0.0118651
43	EX to CR	0.00727129								48	EN to VU	0.00472105
44	LC to NT	0.00142667								48	CR to EX	0.00183736
44	NT to LC	0.00108398								48	CR to EN	0.0145917
44	NT to VU	0.0144802								49	LC to NT	0.00475081
44	VU to EN	0.00824953								49	NT to LC	0.0129946
44	VU to NT	0.00152282								49	NT to VU	0.0423516
44	EN to CR	0.00603753								49	VU to EN	0.0143853
44	EN to VU	0.0014331								49	VU to NT	0.00950095
44	CR to EX	0.00240839								49	EN to CR	0.0122418
44	CR to EN	0.00661044								49	EN to VU	0.00356454
44	EX to CR	0.00833526								49	CR to EX	0.00681283
45	LC to NT	0.00153636								49	CR to EN	0.0111983
45	NT to LC	0.00204842								50	LC to NT	0.00535088
45	NT to VU	0.0139318								50	NT to LC	0.00697999
45	VU to EN	0.006461								50	NT to VU	0.0416664
45	VU to NT	0.00183748								50	VU to EN	0.0167219
45	EN to CR	0.0055641								50	VU to NT	0.0061888
45	EN to VU	0.00175393								50	EN to CR	0.0103033
45	CR to EX	0.00484089								50	EN to VU	0.00349586
45	CR to EN	0.00929831								50	CR to EX	0.0019358
45	EX to CR	0.00672136								50	CR to EN	0.0140238
46	LC to NT	0.00136929								51	LC to NT	0.00583276
46	NT to LC	0.00163191								51	NT to LC	0.00140005
46	NT to VU	0.0133774								51	NT to VU	0.0354642
46	VU to EN	0.00840384								51	VU to EN	0.016386
46	VU to NT	0.00148677								51	VU to NT	0.00389987
46	EN to CR	0.00546112								51	EN to CR	0.0173618
46	EN to VU	0.00155633								51	EN to VU	0.00393481
46	CR to EX	0.00739231								51	CR to EX	0.00603995
46	CR to EN	0.00591485								51	CR to EN	0.0149935
46	EX to CR	0.00718488								52	LC to NT	0.00646476
47	LC to NT	0.00162962								52	NT to LC	0.00369947
47	NT to LC	0.00105503								52	NT to VU	0.0393357
47	NT to VU	0.017003								52	VU to EN	0.0186407
47	VU to EN	0.00765469								52	VU to NT	0.00400989
47	VU to NT	0.00135356								52	EN to CR	0.0101263
47	EN to CR	0.00587933								52	EN to VU	0.00898507
47	EN to VU	0.00201521								52	CR to EX	0.0106806
47	CR to EX	0.00480448								52	CR to EN	0.00357189
47	CR to EN	0.00709811								53	LC to NT	0.0055078
47	EX to CR	0.00751721								53	NT to LC	0.0056132
48	LC to NT	0.0016385								53	NT to VU	0.0339341
48	NT to LC	0.00154444								53	VU to EN	0.0167685
48	NT to VU	0.0162694								53	VU to NT	0.00529068
48	VU to EN	0.00838456								53	EN to CR	0.00757977
48	VU to NT	0.00163706								53	EN to VU	0.00443313
48	EN to CR	0.00782887								53	CR to EX	0.00200448
48	EN to VU	0.0021339								53	CR to EN	0.00952979
48	CR to EX	0.00419004								54	LC to NT	0.00536831
48	CR to EN	0.00611962								54	NT to LC	0.00566442
48	EX to CR	0.00885421								54	NT to VU	0.0370463
49	LC to NT	0.0011935								54	VU to EN	0.0207332
49	NT to LC	0.00292206								54	VU to NT	0.0060416
49	NT to VU	0.015614								54	EN to CR	0.0136375
49	VU to EN	0.00876719								54	EN to VU	0.00233876
49	VU to NT	0.00223107								54	CR to EX	0.00166294
49	EN to CR	0.00662605								54	CR to EN	0.0174999
49	EN to VU	0.0016005								55	LC to NT	0.00594276
49	CR to EX	0.00444669								55	NT to LC	0.00774593
49	CR to EN	0.00447264								55	NT to VU	0.0265473
49	EX to CR	0.00923737								55	VU to EN	0.0190119
50	LC to NT	0.00147611								55	VU to NT	0.00289748
50	NT to LC	0.0013162								55	EN to CR	0.00886644
50	NT to VU	0.012331								55	EN to VU	0.00490498
50	VU to EN	0.00859063								55	CR to EX	0.00356731
50	VU to NT	0.00191146								55	CR to EN	0.00958805
50	EN to CR	0.00410844								56	LC to NT	0.00547855
50	EN to VU	0.00187766								56	NT to LC	0.00433314
50	CR to EX	0.00662612								56	NT to VU	0.0305861
50	CR to EN	0.0055681								56	VU to EN	0.017088
50	EX to CR	0.00891152								56	VU to NT	0.00370804
51	LC to NT	0.00160614								56	EN to CR	0.0170536
51	NT to LC	0.00135176								56	EN to VU	0.00382062
51	NT to VU	0.0109431								56	CR to EX	0.00266592
51	VU to EN	0.0088589								56	CR to EN	0.00688986
51	VU to NT	0.00154474								57	LC to NT	0.00540703
51	EN to CR	0.00560171								57	NT to LC	0.00235037
51	EN to VU	0.00220806								57	NT to VU	0.0370924
51	CR to EX	0.00348362								57	VU to EN	0.0142823
51	CR to EN	0.00600292								57	VU to NT	0.00494812
51	EX to CR	0.00615394								57	EN to CR	0.015165
52	LC to NT	0.00151748								57	EN to VU	0.00129629
52	NT to LC	0.00117462								57	CR to EX	1e-06
52	NT to VU	0.0123194								57	CR to EN	0.0167873
52	VU to EN	0.00822595								58	LC to NT	0.00692896
52	VU to NT	0.00219484								58	NT to LC	0.00726491
52	EN to CR	0.00655375								58	NT to VU	0.032545
52	EN to VU	0.00125359								58	VU to EN	0.0187865
52	CR to EX	0.00573525								58	VU to NT	0.00297699
52	CR to EN	0.00575576								58	EN to CR	0.0160017
52	EX to CR	0.00920864								58	EN to VU	0.00522304
53	LC to NT	0.00143638								58	CR to EX	0.00457235
53	NT to LC	0.00121505								58	CR to EN	0.0188693
53	NT to VU	0.0132311								59	LC to NT	0.00439967
53	VU to EN	0.0105643								59	NT to LC	0.00704528
53	VU to NT	0.00166864								59	NT to VU	0.0269722
53	EN to CR	0.00804985								59	VU to EN	0.0220956
53	EN to VU	0.0012562								59	VU to NT	0.00156856
53	CR to EX	0.00717642								59	EN to CR	0.0209632
53	CR to EN	0.00789609								59	EN to VU	0.00913491
53	EX to CR	0.00772855								59	CR to EX	0.0014769
54	LC to NT	0.00162016								59	CR to EN	0.0114731
54	NT to LC	0.00225918								60	LC to NT	0.00698711
54	NT to VU	0.0122127								60	NT to LC	0.00660431
54	VU to EN	0.00721095								60	NT to VU	0.0302029
54	VU to NT	0.0026577								60	VU to EN	0.0195593
54	EN to CR	0.00603404								60	VU to NT	0.00510851
54	EN to VU	0.00134941								60	EN to CR	0.0165856
54	CR to EX	0.00568726								60	EN to VU	0.0100972
54	CR to EN	0.00265842								60	CR to EX	0.00154505
54	EX to CR	0.00879239								60	CR to EN	0.00676229
55	LC to NT	0.00161935								61	LC to NT	0.00692361
55	NT to LC	0.00119345								61	NT to LC	0.00397692
55	NT to VU	0.01384								61	NT to VU	0.0289457
55	VU to EN	0.00743663								61	VU to EN	0.0162515
55	VU to NT	0.00161351								61	VU to NT	0.00702537
55	EN to CR	0.00486335								61	EN to CR	0.00854598
55	EN to VU	0.00101638								61	EN to VU	0.0085116
55	CR to EX	0.00502261								61	CR to EX	1e-06
55	CR to EN	0.00450116								61	CR to EN	0.00594071
55	EX to CR	0.00800348								62	LC to NT	0.00603602
56	LC to NT	0.00152986								62	NT to LC	0.00898457
56	NT to LC	0.00145425								62	NT to VU	0.0257404
56	NT to VU	0.0148752								62	VU to EN	0.0120283
56	VU to EN	0.00879189								62	VU to NT	0.00309782
56	VU to NT	0.00226806								62	EN to CR	0.0159987
56	EN to CR	0.00772595								62	EN to VU	0.00462733
56	EN to VU	0.00152351								62	CR to EX	0.00315039
56	CR to EX	0.00674402								62	CR to EN	0.0146958
56	CR to EN	0.00783647								63	LC to NT	0.00658412
56	EX to CR	0.00819665								63	NT to LC	0.00652216
57	LC to NT	0.0011869								63	NT to VU	0.0355479
57	NT to LC	0.00244122								63	VU to EN	0.0228354
57	NT to VU	0.00961978								63	VU to NT	0.00781201
57	VU to EN	0.00864363								63	EN to CR	0.0129995
57	VU to NT	0.00106259								63	EN to VU	0.00533798
57	EN to CR	0.00588209								63	CR to EX	0.00290412
57	EN to VU	0.00288669								63	CR to EN	0.00634854
57	CR to EX	0.00650586								64	LC to NT	0.00489619
57	CR to EN	0.0052014								64	NT to LC	0.0075523
57	EX to CR	0.00802471								64	NT to VU	0.0403804
58	LC to NT	0.00145087								64	VU to EN	0.0168094
58	NT to LC	0.00118636								64	VU to NT	0.00879468
58	NT to VU	0.0111283								64	EN to CR	0.0129012
58	VU to EN	0.00616125								64	EN to VU	0.00357313
58	VU to NT	0.00193581								64	CR to EX	0.0046844
58	EN to CR	0.00758292								64	CR to EN	0.00753592
58	EN to VU	0.00180183								65	LC to NT	0.00537797
58	CR to EX	0.00595133								65	NT to LC	0.00327172
58	CR to EN	0.00664841								65	NT to VU	0.0341881
58	EX to CR	0.00986215								65	VU to EN	0.0222213
59	LC to NT	0.00138891								65	VU to NT	0.00475289
59	NT to LC	0.00155879								65	EN to CR	0.0104984
59	NT to VU	0.0132794								65	EN to VU	0.0114624
59	VU to EN	0.0065158								65	CR to EX	0.00682372
59	VU to NT	0.00149231								65	CR to EN	0.00690225
59	EN to CR	0.00681739								66	LC to NT	0.00535459
59	EN to VU	0.00324837								66	NT to LC	0.00797408
59	CR to EX	0.00272319								66	NT to VU	0.0389833
59	CR to EN	0.00258025								66	VU to EN	0.0154339
59	EX to CR	0.00524249								66	VU to NT	0.00329258
60	LC to NT	0.00148309								66	EN to CR	0.011262
60	NT to LC	0.0020007								66	EN to VU	0.00131844
60	NT to VU	0.0148642								66	CR to EX	0.00530098
60	VU to EN	0.0105245								66	CR to EN	0.0160438
60	VU to NT	0.00234859								67	LC to NT	0.00533485
60	EN to CR	0.00560674								67	NT to LC	0.00457119
60	EN to VU	0.000360996								67	NT to VU	0.0331234
60	CR to EX	0.00571016								67	VU to EN	0.0168615
60	CR to EN	0.00319113								67	VU to NT	0.0037262
60	EX to CR	0.00662164								67	EN to CR	0.00966834
61	LC to NT	0.00163052								67	EN to VU	0.0049973
61	NT to LC	0.00188349								67	CR to EX	0.0049679
61	NT to VU	0.0145594								67	CR to EN	0.0031404
61	VU to EN	0.00823624								68	LC to NT	0.00543536
61	VU to NT	0.00140994								68	NT to LC	0.00431568
61	EN to CR	0.00639944								68	NT to VU	0.0334859
61	EN to VU	0.00176741								68	VU to EN	0.013837
61	CR to EX	0.00462728								68	VU to NT	0.00596338
61	CR to EN	0.00831713								68	EN to CR	0.0148467
61	EX to CR	0.00838382								68	EN to VU	0.00367808
62	LC to NT	0.00121757								68	CR to EX	0.00170762
62	NT to LC	0.00122014								68	CR to EN	0.0164423
62	NT to VU	0.0111366								69	LC to NT	0.00567243
62	VU to EN	0.00899091								69	NT to LC	0.0118732
62	VU to NT	0.00158621								69	NT to VU	0.0348959
62	EN to CR	0.0072485								69	VU to EN	0.0189226
62	EN to VU	0.00113165								69	VU to NT	0.00539574
62	CR to EX	0.00229211								69	EN to CR	0.0134099
62	CR to EN	0.00734561								69	EN to VU	0.00480417
62	EX to CR	0.00498352								69	CR to EX	0.00871084
63	LC to NT	0.00129503								69	CR to EN	0.0169624
63	NT to LC	0.00187329								70	LC to NT	0.00614396
63	NT to VU	0.0121178								70	NT to LC	0.00565358
63	VU to EN	0.00798207								70	NT to VU	0.0320631
63	VU to NT	0.00178785								70	VU to EN	0.0175421
63	EN to CR	0.00495371								70	VU to NT	0.00444906
63	EN to VU	0.00148381								70	EN to CR	0.0144196
63	CR to EX	0.00461332								70	EN to VU	0.00486235
63	CR to EN	0.00964766								70	CR to EX	0.00309694
63	EX to CR	0.00944746								70	CR to EN	0.0142256
64	LC to NT	0.0017308								71	LC to NT	0.00512092
64	NT to LC	0.00099194								71	NT to LC	0.00516522
64	NT to VU	0.0113603								71	NT to VU	0.0358289
64	VU to EN	0.00804118								71	VU to EN	0.0187729
64	VU to NT	0.00161086								71	VU to NT	0.00846459
64	EN to CR	0.00540473								71	EN to CR	0.00732464
64	EN to VU	0.000991711								71	EN to VU	0.00355828
64	CR to EX	0.00522889								71	CR to EX	0.00196621
64	CR to EN	0.00638675								71	CR to EN	0.00916572
64	EX to CR	0.00535899								72	LC to NT	0.0053106
65	LC to NT	0.00160286								72	NT to LC	0.00637111
65	NT to LC	0.00105455								72	NT to VU	0.034579
65	NT to VU	0.0148265								72	VU to EN	0.0187651
65	VU to EN	0.00940338								72	VU to NT	0.00805731
65	VU to NT	0.00179502								72	EN to CR	0.0123524
65	EN to CR	0.00633506								72	EN to VU	0.00345465
65	EN to VU	0.0020156								72	CR to EX	0.00192878
65	CR to EX	0.00650092								72	CR to EN	0.0240735
65	CR to EN	0.00824023								73	LC to NT	0.00544848
65	EX to CR	0.00985646								73	NT to LC	0.00421832
66	LC to NT	0.00175073								73	NT to VU	0.0261604
66	NT to LC	0.00267903								73	VU to EN	0.0165046
66	NT to VU	0.0122394								73	VU to NT	0.00334216
66	VU to EN	0.0102096								73	EN to CR	0.00409605
66	VU to NT	0.00196153								73	EN to VU	0.00785332
66	EN to CR	0.00886603								73	CR to EX	1e-06
66	EN to VU	0.00151261								73	CR to EN	0.0125202
66	CR to EX	0.00178869								74	LC to NT	0.00626634
66	CR to EN	0.00520442								74	NT to LC	0.00747111
66	EX to CR	0.00263432								74	NT to VU	0.0368049
67	LC to NT	0.00170727								74	VU to EN	0.0117395
67	NT to LC	0.00207704								74	VU to NT	0.00364811
67	NT to VU	0.0144729								74	EN to CR	0.0107328
67	VU to EN	0.00819912								74	EN to VU	0.00321799
67	VU to NT	0.00176259								74	CR to EX	1e-06
67	EN to CR	0.00716887								74	CR to EN	0.0131076
67	EN to VU	0.00136906								75	LC to NT	0.00538875
67	CR to EX	0.00139442								75	NT to LC	0.00749324
67	CR to EN	0.00437131								75	NT to VU	0.0356412
67	EX to CR	0.00371981								75	VU to EN	0.0242119
68	LC to NT	0.001506								75	VU to NT	0.00263067
68	NT to LC	0.00482756								75	EN to CR	0.0150428
68	NT to VU	0.0103691								75	EN to VU	0.00719416
68	VU to EN	0.00786014								75	CR to EX	0.00281806
68	VU to NT	0.00119421								75	CR to EN	0.0103082
68	EN to CR	0.00510853								76	LC to NT	0.00501803
68	EN to VU	0.00179099								76	NT to LC	0.00345273
68	CR to EX	0.00716897								76	NT to VU	0.0399661
68	CR to EN	0.00676816								76	VU to EN	0.0167165
68	EX to CR	0.00747104								76	VU to NT	0.00579723
69	LC to NT	0.00164195								76	EN to CR	0.0155001
69	NT to LC	0.00107676								76	EN to VU	0.00711647
69	NT to VU	0.0124438								76	CR to EX	0.005356
69	VU to EN	0.00800501								76	CR to EN	0.0269034
69	VU to NT	0.00189301								77	LC to NT	0.00569441
69	EN to CR	0.00531122								77	NT to LC	0.00493149
69	EN to VU	0.0017123								77	NT to VU	0.0314076
69	CR to EX	0.00647845								77	VU to EN	0.0188363
69	CR to EN	0.00562263								77	VU to NT	0.00227194
69	EX to CR	0.00746837								77	EN to CR	0.0147314
70	LC to NT	0.0017178								77	EN to VU	0.00495885
70	NT to LC	0.00231582								77	CR to EX	1e-06
70	NT to VU	0.01356								77	CR to EN	0.0142688
70	VU to EN	0.00759428								78	LC to NT	0.00470147
70	VU to NT	0.00189655								78	NT to LC	0.0064322
70	EN to CR	0.0082724								78	NT to VU	0.0332696
70	EN to VU	0.00117111								78	VU to EN	0.0198978
70	CR to EX	0.00518225								78	VU to NT	0.00729745
70	CR to EN	0.00462531								78	EN to CR	0.0105853
70	EX to CR	0.00547203								78	EN to VU	0.00248175
71	LC to NT	0.00156726								78	CR to EX	0.0018452
71	NT to LC	0.0020319								78	CR to EN	0.0109905
71	NT to VU	0.0142091								79	LC to NT	0.00586201
71	VU to EN	0.0096529								79	NT to LC	0.0052752
71	VU to NT	0.00234039								79	NT to VU	0.0370319
71	EN to CR	0.00561159								79	VU to EN	0.0193061
71	EN to VU	0.0035192								79	VU to NT	0.00757099
71	CR to EX	0.00332689								79	EN to CR	0.00801287
71	CR to EN	0.00649317								79	EN to VU	0.00706619
71	EX to CR	0.00702386								79	CR to EX	0.00591373
72	LC to NT	0.00157138								79	CR to EN	0.0141769
72	NT to LC	0.00122152								80	LC to NT	0.00515313
72	NT to VU	0.0137002								80	NT to LC	1e-06
72	VU to EN	0.00684788								80	NT to VU	0.0287186
72	VU to NT	0.00200597								80	VU to EN	0.0153207
72	EN to CR	0.00827981								80	VU to NT	0.00352462
72	EN to VU	0.00200589								80	EN to CR	0.0105376
72	CR to EX	0.00266316								80	EN to VU	0.00487986
72	CR to EN	0.00525752								80	CR to EX	1e-06
72	EX to CR	0.00395202								80	CR to EN	0.006117
73	LC to NT	0.00149725								81	LC to NT	0.00494827
73	NT to LC	0.00246841								81	NT to LC	0.00423543
73	NT to VU	0.0139589								81	NT to VU	0.0281852
73	VU to EN	0.00902608								81	VU to EN	0.0182421
73	VU to NT	0.00117537								81	VU to NT	0.00399037
73	EN to CR	0.00947656								81	EN to CR	0.0171422
73	EN to VU	0.00128675								81	EN to VU	0.0133102
73	CR to EX	0.00584176								81	CR to EX	0.00422808
73	CR to EN	0.0071297								81	CR to EN	0.00747219
73	EX to CR	0.00943618								82	LC to NT	0.00588269
74	LC to NT	0.00197962								82	NT to LC	0.00367309
74	NT to LC	0.00111523								82	NT to VU	0.0339248
74	NT to VU	0.012547								82	VU to EN	0.0132633
74	VU to EN	0.0067546								82	VU to NT	0.00369077
74	VU to NT	0.00224742								82	EN to CR	0.0150538
74	EN to CR	0.00667448								82	EN to VU	0.00123538
74	EN to VU	0.0034148								82	CR to EX	0.00317577
74	CR to EX	0.00594305								82	CR to EN	0.0122487
74	CR to EN	0.00798793								83	LC to NT	0.00466541
74	EX to CR	0.0078417								83	NT to LC	0.00455147
75	LC to NT	0.00156342								83	NT to VU	0.0583537
75	NT to LC	0.002612								83	VU to EN	0.0175878
75	NT to VU	0.01293								83	VU to NT	0.00465966
75	VU to EN	0.00926827								83	EN to CR	0.0160481
75	VU to NT	0.00262415								83	EN to VU	0.00748189
75	EN to CR	0.00738884								83	CR to EX	0.00679754
75	EN to VU	0.00201337								83	CR to EN	0.0233493
75	CR to EX	0.00704543								84	LC to NT	0.00589517
75	CR to EN	0.00723746								84	NT to LC	0.00719625
75	EX to CR	0.00811722								84	NT to VU	0.0317479
76	LC to NT	0.0015684								84	VU to EN	0.0164183
76	NT to LC	0.00133019								84	VU to NT	0.00661269
76	NT to VU	0.0117674								84	EN to CR	0.0143168
76	VU to EN	0.00768476								84	EN to VU	0.00769912
76	VU to NT	0.00243492								84	CR to EX	0.00160361
76	EN to CR	0.00655491								84	CR to EN	0.00754285
76	EN to VU	0.00238099								85	LC to NT	0.00758004
76	CR to EX	0.00180334								85	NT to LC	0.00904308
76	CR to EN	0.00323306								85	NT to VU	0.0360214
76	EX to CR	0.00789904								85	VU to EN	0.0200609
77	LC to NT	0.00134208								85	VU to NT	0.00798887
77	NT to LC	0.00221674								85	EN to CR	0.00991263
77	NT to VU	0.0155722								85	EN to VU	0.00791569
77	VU to EN	0.00707338								85	CR to EX	0.00173454
77	VU to NT	0.0010915								85	CR to EN	0.00302588
77	EN to CR	0.00584899								86	LC to NT	0.00481426
77	EN to VU	0.00158634								86	NT to LC	0.00385859
77	CR to EX	0.00489196								86	NT to VU	0.0241061
77	CR to EN	0.00666602								86	VU to EN	0.0185198
77	EX to CR	0.0057487								86	VU to NT	0.00683036
78	LC to NT	0.00163251								86	EN to CR	0.0129243
78	NT to LC	0.0024081								86	EN to VU	0.00358241
78	NT to VU	0.0136927								86	CR to EX	0.00718271
78	VU to EN	0.0101141								86	CR to EN	0.0212773
78	VU to NT	0.00171907								87	LC to NT	0.00649241
78	EN to CR	0.00660045								87	NT to LC	0.00398179
78	EN to VU	0.00156673								87	NT to VU	0.0401944
78	CR to EX	0.00102381								87	VU to EN	0.0187455
78	CR to EN	0.00849402								87	VU to NT	0.00266317
78	EX to CR	0.00416101								87	EN to CR	0.0132617
79	LC to NT	0.00150689								87	EN to VU	0.00248713
79	NT to LC	0.00144499								87	CR to EX	0.00635442
79	NT to VU	0.0146761								87	CR to EN	0.0113854
79	VU to EN	0.00794932								88	LC to NT	0.00405987
79	VU to NT	0.00220043								88	NT to LC	0.00207922
79	EN to CR	0.00590863								88	NT to VU	0.0265515
79	EN to VU	0.00163439								88	VU to EN	0.0213582
79	CR to EX	0.00712321								88	VU to NT	0.00314634
79	CR to EN	0.00762119								88	EN to CR	0.0111156
79	EX to CR	0.0074492								88	EN to VU	0.00397833
80	LC to NT	0.00175663								88	CR to EX	0.00465724
80	NT to LC	0.00281918								88	CR to EN	0.0065656
80	NT to VU	0.0130546								89	LC to NT	0.0055745
80	VU to EN	0.008315								89	NT to LC	0.00645325
80	VU to NT	0.00191662								89	NT to VU	0.0328806
80	EN to CR	0.00441474								89	VU to EN	0.0183246
80	EN to VU	0.00129504								89	VU to NT	0.00616033
80	CR to EX	0.00176757								89	EN to CR	0.00956177
80	CR to EN	0.00529679								89	EN to VU	0.00593655
80	EX to CR	0.00623533								89	CR to EX	0.0056442
81	LC to NT	0.00180181								89	CR to EN	0.0145303
81	NT to LC	0.00236803								90	LC to NT	0.00668341
81	NT to VU	0.0139093								90	NT to LC	1e-06
81	VU to EN	0.00874594								90	NT to VU	0.0318041
81	VU to NT	0.00129712								90	VU to EN	0.0176503
81	EN to CR	0.00502446								90	VU to NT	0.00385148
81	EN to VU	0.00183066								90	EN to CR	0.0117684
81	CR to EX	0.00359991								90	EN to VU	0.00471705
81	CR to EN	0.00527007								90	CR to EX	1e-06
81	EX to CR	0.00704035								90	CR to EN	0.0100055
82	LC to NT	0.00153451								91	LC to NT	0.00561796
82	NT to LC	0.00178054								91	NT to LC	0.00347394
82	NT to VU	0.0153843								91	NT to VU	0.0373608
82	VU to EN	0.00893804								91	VU to EN	0.0148002
82	VU to NT	0.00158493								91	VU to NT	0.00456955
82	EN to CR	0.0064036								91	EN to CR	0.0170384
82	EN to VU	0.00129255								91	EN to VU	0.00782551
82	CR to EX	0.00568984								91	CR to EX	0.00286924
82	CR to EN	0.00885886								91	CR to EN	0.0102821
82	EX to CR	0.0072174								92	LC to NT	0.00609423
83	LC to NT	0.00149085								92	NT to LC	0.00857588
83	NT to LC	0.00159469								92	NT to VU	0.031758
83	NT to VU	0.0123824								92	VU to EN	0.0177453
83	VU to EN	0.00612189								92	VU to NT	0.00699399
83	VU to NT	0.00176222								92	EN to CR	0.0180084
83	EN to CR	0.00724982								92	EN to VU	0.00141939
83	EN to VU	0.00147479								92	CR to EX	0.00160756
83	CR to EX	0.00507239								92	CR to EN	0.0198695
83	CR to EN	0.00918654								93	LC to NT	0.00547688
83	EX to CR	0.00879668								93	NT to LC	0.0049854
84	LC to NT	0.00149812								93	NT to VU	0.0382371
84	NT to LC	0.0028622								93	VU to EN	0.0134507
84	NT to VU	0.0159337								93	VU to NT	0.00246692
84	VU to EN	0.00703172								93	EN to CR	0.0110705
84	VU to NT	0.00103897								93	EN to VU	0.00230502
84	EN to CR	0.00651914								93	CR to EX	0.00182736
84	EN to VU	0.00201998								93	CR to EN	0.0103857
84	CR to EX	0.00357981								94	LC to NT	0.00421234
84	CR to EN	0.0075689								94	NT to LC	0.00320558
84	EX to CR	0.00884637								94	NT to VU	0.030319
85	LC to NT	0.00152975								94	VU to EN	0.0231911
85	NT to LC	0.00139673								94	VU to NT	0.00386455
85	NT to VU	0.0146493								94	EN to CR	0.0109389
85	VU to EN	0.00685269								94	EN to VU	0.0111784
85	VU to NT	0.0025432								94	CR to EX	0.00512607
85	EN to CR	0.0078447								94	CR to EN	0.00753084
85	EN to VU	0.00114616								95	LC to NT	0.00539074
85	CR to EX	0.00585875								95	NT to LC	0.00329159
85	CR to EN	0.00822359								95	NT to VU	0.0274959
85	EX to CR	0.00748934								95	VU to EN	0.0197729
86	LC to NT	0.00167134								95	VU to NT	0.00288451
86	NT to LC	0.00157418								95	EN to CR	0.00912166
86	NT to VU	0.0102178								95	EN to VU	0.00778468
86	VU to EN	0.00816622								95	CR to EX	0.00691581
86	VU to NT	0.00107594								95	CR to EN	0.00644813
86	EN to CR	0.008271								96	LC to NT	0.00522679
86	EN to VU	0.0020243								96	NT to LC	0.00676617
86	CR to EX	0.00302449								96	NT to VU	0.0352447
86	CR to EN	0.00684139								96	VU to EN	0.0141658
86	EX to CR	0.00336283								96	VU to NT	0.00455624
87	LC to NT	0.00179403								96	EN to CR	0.0142445
87	NT to LC	0.00229217								96	EN to VU	0.00474664
87	NT to VU	0.0125755								96	CR to EX	0.0017238
87	VU to EN	0.00612719								96	CR to EN	0.0111456
87	VU to NT	0.00147802								97	LC to NT	0.00613728
87	EN to CR	0.00631921								97	NT to LC	0.00209049
87	EN to VU	0.00168913								97	NT to VU	0.0302322
87	CR to EX	0.00284123								97	VU to EN	0.0163805
87	CR to EN	0.00612381								97	VU to NT	0.00663618
87	EX to CR	0.00793654								97	EN to CR	0.0103365
88	LC to NT	0.00115362								97	EN to VU	0.00616907
88	NT to LC	0.00182804								97	CR to EX	0.00338038
88	NT to VU	0.0134095								97	CR to EN	0.00932812
88	VU to EN	0.0063878								98	LC to NT	0.00562649
88	VU to NT	0.00138364								98	NT to LC	0.00224513
88	EN to CR	0.00526474								98	NT to VU	0.0404573
88	EN to VU	0.0013241								98	VU to EN	0.0178951
88	CR to EX	0.00596418								98	VU to NT	0.00924354
88	CR to EN	0.00702711								98	EN to CR	0.0154798
88	EX to CR	0.00734306								98	EN to VU	0.00620018
89	LC to NT	0.00173575								98	CR to EX	1e-06
89	NT to LC	0.00111071								98	CR to EN	0.0141408
89	NT to VU	0.0143471								99	LC to NT	0.00649515
89	VU to EN	0.00813443								99	NT to LC	0.00839248
89	VU to NT	0.00139528								99	NT to VU	0.0290501
89	EN to CR	0.00836126								99	VU to EN	0.0191037
89	EN to VU	0.00166755								99	VU to NT	0.00290896
89	CR to EX	0.00490721								99	EN to CR	0.0104702
89	CR to EN	0.00820209								99	EN to VU	0.00399142
89	EX to CR	0.00933107								99	CR to EX	0.00474128
90	LC to NT	0.00186348								99	CR to EN	0.00314553
90	NT to LC	0.00140343								100	LC to NT	0.0051249
90	NT to VU	0.0118709								100	NT to LC	0.00631148
90	VU to EN	0.00855091								100	NT to VU	0.0263536
90	VU to NT	0.00224612								100	VU to EN	0.0176839
90	EN to CR	0.00415794								100	VU to NT	0.00349984
90	EN to VU	0.00148761								100	EN to CR	0.0101471
90	CR to EX	0.00516001								100	EN to VU	0.00726354
90	CR to EN	0.00515805								100	CR to EX	0.00353895
90	EX to CR	0.0101852								100	CR to EN	0.0105733
91	LC to NT	0.00168146								101	LC to NT	0.00529573
91	NT to LC	0.00191993								101	NT to LC	0.0025625
91	NT to VU	0.0109804								101	NT to VU	0.0435179
91	VU to EN	0.00748848								101	VU to EN	0.017236
91	VU to NT	0.00156402								101	VU to NT	0.00414706
91	EN to CR	0.00817844								101	EN to CR	0.0241203
91	EN to VU	0.00152226								101	EN to VU	0.0103643
91	CR to EX	0.00265837								101	CR to EX	0.00626584
91	CR to EN	0.00313359								101	CR to EN	0.00926747
91	EX to CR	0.00451428								102	LC to NT	0.00507374
92	LC to NT	0.00145967								102	NT to LC	0.00438464
92	NT to LC	0.00140488								102	NT to VU	0.0388678
92	NT to VU	0.0129852								102	VU to EN	0.0220107
92	VU to EN	0.00900252								102	VU to NT	0.00714939
92	VU to NT	0.00136916								102	EN to CR	0.0113708
92	EN to CR	0.00629491								102	EN to VU	0.00682833
92	EN to VU	0.00145086								102	CR to EX	0.00158743
92	CR to EX	0.00615221								102	CR to EN	1e-06
92	CR to EN	0.00681704								103	LC to NT	0.00648288
92	EX to CR	0.00826293								103	NT to LC	0.009612
93	LC to NT	0.00187066								103	NT to VU	0.0300573
93	NT to LC	0.00201791								103	VU to EN	0.015514
93	NT to VU	0.0119554								103	VU to NT	0.00274687
93	VU to EN	0.00776309								103	EN to CR	0.0165444
93	VU to NT	0.00217794								103	EN to VU	0.00517741
93	EN to CR	0.00673425								103	CR to EX	0.00295207
93	EN to VU	0.00174452								103	CR to EN	0.0117429
93	CR to EX	0.00286139								104	LC to NT	0.00554433
93	CR to EN	0.00398428								104	NT to LC	0.00420289
93	EX to CR	0.00638967								104	NT to VU	0.0387511
94	LC to NT	0.00119409								104	VU to EN	0.0154257
94	NT to LC	0.00182295								104	VU to NT	0.00843194
94	NT to VU	0.0131747								104	EN to CR	0.0189758
94	VU to EN	0.00909399								104	EN to VU	0.00359497
94	VU to NT	0.00251552								104	CR to EX	0.00449256
94	EN to CR	0.00584424								104	CR to EN	0.0199172
94	EN to VU	0.00182148								105	LC to NT	0.00725337
94	CR to EX	0.00263542								105	NT to LC	0.00666371
94	CR to EN	0.00820703								105	NT to VU	0.0321501
94	EX to CR	0.00779777								105	VU to EN	0.0170381
95	LC to NT	0.00117833								105	VU to NT	0.00591297
95	NT to LC	0.00312652								105	EN to CR	0.012077
95	NT to VU	0.0150529								105	EN to VU	0.00476084
95	VU to EN	0.00786018								105	CR to EX	0.00347014
95	VU to NT	0.00132788								105	CR to EN	0.0145878
95	EN to CR	0.00626096								106	LC to NT	0.00523327
95	EN to VU	0.00154929								106	NT to LC	0.00135055
95	CR to EX	0.00403045								106	NT to VU	0.0329035
95	CR to EN	0.00699174								106	VU to EN	0.0131128
95	EX to CR	0.00753949								106	VU to NT	0.00423738
96	LC to NT	0.00172073								106	EN to CR	0.0110482
96	NT to LC	0.00209302								106	EN to VU	0.00411705
96	NT to VU	0.0164658								106	CR to EX	0.00211437
96	VU to EN	0.0112945								106	CR to EN	0.0241899
96	VU to NT	0.00147422								107	LC to NT	0.00561376
96	EN to CR	0.00646922								107	NT to LC	0.00353127
96	EN to VU	0.00187045								107	NT to VU	0.0310418
96	CR to EX	0.00336952								107	VU to EN	0.0133675
96	CR to EN	0.00513936								107	VU to NT	0.00272822
96	EX to CR	0.0037409								107	EN to CR	0.0228188
97	LC to NT	0.00148729								107	EN to VU	0.00376168
97	NT to LC	0.00125529								107	CR to EX	0.00558881
97	NT to VU	0.0107605								107	CR to EN	0.0180672
97	VU to EN	0.00908421								108	LC to NT	0.00584288
97	VU to NT	0.00215112								108	NT to LC	0.00520335
97	EN to CR	0.00577081								108	NT to VU	0.0384895
97	EN to VU	0.00134635								108	VU to EN	0.020223
97	CR to EX	0.00518863								108	VU to NT	0.00969228
97	CR to EN	0.0067859								108	EN to CR	0.00981241
97	EX to CR	0.00882887								108	EN to VU	0.00466242
98	LC to NT	0.00152106								108	CR to EX	0.00340569
98	NT to LC	0.00251984								108	CR to EN	0.00953277
98	NT to VU	0.0101507								109	LC to NT	0.00450993
98	VU to EN	0.00688304								109	NT to LC	0.00559678
98	VU to NT	0.00105134								109	NT to VU	0.03514
98	EN to CR	0.00758132								109	VU to EN	0.0152713
98	EN to VU	0.00252913								109	VU to NT	0.00534154
98	CR to EX	0.00305767								109	EN to CR	0.0124902
98	CR to EN	0.0056107								109	EN to VU	0.00243754
98	EX to CR	0.00837579								109	CR to EX	1e-06
99	LC to NT	0.00149666								109	CR to EN	0.010391
99	NT to LC	0.00195535								110	LC to NT	0.00629869
99	NT to VU	0.0133855								110	NT to LC	0.00665546
99	VU to EN	0.0103306								110	NT to VU	0.0392085
99	VU to NT	0.00193799								110	VU to EN	0.0127316
99	EN to CR	0.00736764								110	VU to NT	0.00299188
99	EN to VU	0.00254146								110	EN to CR	0.0174939
99	CR to EX	0.00297184								110	EN to VU	0.00377275
99	CR to EN	0.00310442								110	CR to EX	1e-06
99	EX to CR	0.00583661								110	CR to EN	0.00357053
100	LC to NT	0.0016787								111	LC to NT	0.00635739
100	NT to LC	0.00262298								111	NT to LC	0.00686533
100	NT to VU	0.0193557								111	NT to VU	0.0311696
100	VU to EN	0.00860626								111	VU to EN	0.0204254
100	VU to NT	0.00235379								111	VU to NT	0.00393623
100	EN to CR	0.0070593								111	EN to CR	0.00764545
100	EN to VU	0.00188336								111	EN to VU	0.00232431
100	CR to EX	0.00348162								111	CR to EX	0.00191283
100	CR to EN	0.00452989								111	CR to EN	0.00623536
100	EX to CR	0.00355393								112	LC to NT	0.00585507
101	LC to NT	0.00153604								112	NT to LC	0.00947789
101	NT to LC	0.00178055								112	NT to VU	0.0263465
101	NT to VU	0.0134316								112	VU to EN	0.0193197
101	VU to EN	0.00864412								112	VU to NT	0.0041531
101	VU to NT	0.00180556								112	EN to CR	0.0139262
101	EN to CR	0.00738062								112	EN to VU	0.00757176
101	EN to VU	0.0025358								112	CR to EX	0.00336148
101	CR to EX	0.00418599								112	CR to EN	0.0192993
101	CR to EN	0.00494886								113	LC to NT	0.00614534
101	EX to CR	0.00487633								113	NT to LC	0.00581567
102	LC to NT	0.00132008								113	NT to VU	0.0383926
102	NT to LC	0.00183077								113	VU to EN	0.0176389
102	NT to VU	0.0113014								113	VU to NT	0.00617718
102	VU to EN	0.00711426								113	EN to CR	0.00991843
102	VU to NT	0.00174148								113	EN to VU	0.00137762
102	EN to CR	0.00922458								113	CR to EX	0.00181058
102	EN to VU	0.00193432								113	CR to EN	0.00980429
102	CR to EX	0.00526561								114	LC to NT	0.00519205
102	CR to EN	0.00755632								114	NT to LC	0.00415008
102	EX to CR	0.00700893								114	NT to VU	0.0330104
103	LC to NT	0.00186011								114	VU to EN	0.0186419
103	NT to LC	0.000953989								114	VU to NT	0.00634366
103	NT to VU	0.0120044								114	EN to CR	0.011244
103	VU to EN	0.00962556								114	EN to VU	0.00492603
103	VU to NT	0.00118355								114	CR to EX	0.00831457
103	EN to CR	0.00513739								114	CR to EN	0.00710784
103	EN to VU	0.00148698								115	LC to NT	0.00591941
103	CR to EX	0.00244725								115	NT to LC	0.00571651
103	CR to EN	0.00846602								115	NT to VU	0.0317903
103	EX to CR	0.00816676								115	VU to EN	0.0224891
104	LC to NT	0.00136606								115	VU to NT	0.00339772
104	NT to LC	0.00146395								115	EN to CR	0.0134633
104	NT to VU	0.0119559								115	EN to VU	0.00284545
104	VU to EN	0.00834571								115	CR to EX	0.00443505
104	VU to NT	0.00129857								115	CR to EN	0.00765923
104	EN to CR	0.00578698								116	LC to NT	0.00664143
104	EN to VU	0.00112872								116	NT to LC	0.00229457
104	CR to EX	0.00609103								116	NT to VU	0.0310253
104	CR to EN	0.00622017								116	VU to EN	0.014901
104	EX to CR	0.00508363								116	VU to NT	0.00433313
105	LC to NT	0.00145875								116	EN to CR	0.0119951
105	NT to LC	0.00250264								116	EN to VU	0.00457634
105	NT to VU	0.0146203								116	CR to EX	0.00359116
105	VU to EN	0.00543846								116	CR to EN	0.0157428
105	VU to NT	0.00155161								117	LC to NT	0.00449504
105	EN to CR	0.00767841								117	NT to LC	0.00219077
105	EN to VU	0.00146733								117	NT to VU	0.0288308
105	CR to EX	0.00602865								117	VU to EN	0.025441
105	CR to EN	0.0068187								117	VU to NT	0.00383845
105	EX to CR	0.00719975								117	EN to CR	0.0112331
106	LC to NT	0.00168784								117	EN to VU	0.011692
106	NT to LC	0.00151214								117	CR to EX	0.00313247
106	NT to VU	0.014411								117	CR to EN	0.00642883
106	VU to EN	0.00751109								118	LC to NT	0.00496828
106	VU to NT	0.00212694								118	NT to LC	0.00210953
106	EN to CR	0.00653701								118	NT to VU	0.0308506
106	EN to VU	0.00173003								118	VU to EN	0.0141465
106	CR to EX	0.0022896								118	VU to NT	0.00431207
106	CR to EN	0.00892822								118	EN to CR	0.0157296
106	EX to CR	0.00132314								118	EN to VU	0.00726436
107	LC to NT	0.0016388								118	CR to EX	1e-06
107	NT to LC	0.00121031								118	CR to EN	0.014853
107	NT to VU	0.0111919								119	LC to NT	0.00539126
107	VU to EN	0.00782561								119	NT to LC	1e-06
107	VU to NT	0.00167726								119	NT to VU	0.0310182
107	EN to CR	0.00517419								119	VU to EN	0.0180558
107	EN to VU	0.00117727								119	VU to NT	0.00777025
107	CR to EX	0.00506309								119	EN to CR	0.0154115
107	CR to EN	0.00611804								119	EN to VU	0.00596954
107	EX to CR	0.00876366								119	CR to EX	0.0051536
108	LC to NT	0.00150239								119	CR to EN	0.0266106
108	NT to LC	0.0017246								120	LC to NT	0.00513384
108	NT to VU	0.0127738								120	NT to LC	0.00349724
108	VU to EN	0.00980387								120	NT to VU	0.052036
108	VU to NT	0.00205747								120	VU to EN	0.0207543
108	EN to CR	0.0055293								120	VU to NT	0.0104413
108	EN to VU	0.00104935								120	EN to CR	0.0156965
108	CR to EX	0.00131171								120	EN to VU	0.00393721
108	CR to EN	0.00328105								120	CR to EX	0.00158246
108	EX to CR	0.0106533								120	CR to EN	0.0153779
109	LC to NT	0.00157721								121	LC to NT	0.00606569
109	NT to LC	0.00101937								121	NT to LC	0.00417176
109	NT to VU	0.0139314								121	NT to VU	0.0287852
109	VU to EN	0.00524505								121	VU to EN	0.0197841
109	VU to NT	0.00103346								121	VU to NT	0.00454637
109	EN to CR	0.0070972								121	EN to CR	0.0139776
109	EN to VU	0.0016699								121	EN to VU	0.00519837
109	CR to EX	0.00453741								121	CR to EX	0.00307641
109	CR to EN	0.00790687								121	CR to EN	0.011137
109	EX to CR	0.00544698								122	LC to NT	0.00615634
110	LC to NT	0.00133851								122	NT to LC	0.002369
110	NT to LC	0.00186036								122	NT to VU	0.0298074
110	NT to VU	0.0100494								122	VU to EN	0.0150372
110	VU to EN	0.00815237								122	VU to NT	0.00221423
110	VU to NT	0.000975473								122	EN to CR	0.00956327
110	EN to CR	0.00706003								122	EN to VU	0.00139796
110	EN to VU	0.00092691								122	CR to EX	0.0032302
110	CR to EX	0.00714773								122	CR to EN	0.00302803
110	CR to EN	0.00730947								123	LC to NT	0.0055545
110	EX to CR	0.0098419								123	NT to LC	0.00144519
111	LC to NT	0.00150496								123	NT to VU	0.0428134
111	NT to LC	0.0018475								123	VU to EN	0.0155842
111	NT to VU	0.013568								123	VU to NT	0.00534559
111	VU to EN	0.00876517								123	EN to CR	0.0190143
111	VU to NT	0.00173581								123	EN to VU	0.00248264
111	EN to CR	0.00678175								123	CR to EX	0.00905023
111	EN to VU	0.00166078								123	CR to EN	0.0173159
111	CR to EX	0.00671955								124	LC to NT	0.00448985
111	CR to EN	0.00788065								124	NT to LC	0.00690034
111	EX to CR	0.00830323								124	NT to VU	0.0399128
112	LC to NT	0.00131712								124	VU to EN	0.0215358
112	NT to LC	0.00169105								124	VU to NT	0.00584557
112	NT to VU	0.0159689								124	EN to CR	0.00985143
112	VU to EN	0.00627984								124	EN to VU	0.0118772
112	VU to NT	0.00193849								124	CR to EX	0.00691224
112	EN to CR	0.00654111								124	CR to EN	0.00699759
112	EN to VU	0.00160363								125	LC to NT	0.00464914
112	CR to EX	0.00331162								125	NT to LC	0.0032608
112	CR to EN	0.00677935								125	NT to VU	0.0259986
112	EX to CR	0.0078738								125	VU to EN	0.0152218
113	LC to NT	0.00168663								125	VU to NT	0.00410214
113	NT to LC	0.00152598								125	EN to CR	0.0113218
113	NT to VU	0.0163715								125	EN to VU	1e-06
113	VU to EN	0.00764724								125	CR to EX	0.00327273
113	VU to NT	0.00197677								125	CR to EN	0.00701436
113	EN to CR	0.00864412								126	LC to NT	0.00525761
113	EN to VU	0.00194315								126	NT to LC	0.00354063
113	CR to EX	0.00527565								126	NT to VU	0.0345763
113	CR to EN	0.00683887								126	VU to EN	0.0197644
113	EX to CR	0.00806455								126	VU to NT	0.00397268
114	LC to NT	0.00160789								126	EN to CR	0.0118949
114	NT to LC	0.00115528								126	EN to VU	0.0037485
114	NT to VU	0.0129532								126	CR to EX	0.00332226
114	VU to EN	0.00980273								126	CR to EN	0.0140172
114	VU to NT	0.00155358								127	LC to NT	0.00607148
114	EN to CR	0.00767542								127	NT to LC	0.00829425
114	EN to VU	0.00197236								127	NT to VU	0.0383796
114	CR to EX	0.00209105								127	VU to EN	0.0213805
114	CR to EN	0.0037455								127	VU to NT	0.00625605
114	EX to CR	0.00526909								127	EN to CR	0.00750894
115	LC to NT	0.00177973								127	EN to VU	0.00374054
115	NT to LC	0.00155698								127	CR to EX	1e-06
115	NT to VU	0.0101728								127	CR to EN	0.00879843
115	VU to EN	0.00867306								128	LC to NT	0.00668861
115	VU to NT	0.00148206								128	NT to LC	0.0104323
115	EN to CR	0.00826683								128	NT to VU	0.0424725
115	EN to VU	0.00127815								128	VU to EN	0.0219834
115	CR to EX	0.00314228								128	VU to NT	0.00626611
115	CR to EN	0.00911545								128	EN to CR	0.0113313
115	EX to CR	0.00383622								128	EN to VU	0.00378258
116	LC to NT	0.0014027								128	CR to EX	0.00498246
116	NT to LC	0.0016599								128	CR to EN	0.0110995
116	NT to VU	0.0150652								129	LC to NT	0.00534935
116	VU to EN	0.00864259								129	NT to LC	0.0067107
116	VU to NT	0.00124057								129	NT to VU	0.0316215
116	EN to CR	0.00691191								129	VU to EN	0.0188434
116	EN to VU	0.00127661								129	VU to NT	0.00399369
116	CR to EX	0.00700157								129	EN to CR	0.0132391
116	CR to EN	0.00672593								129	EN to VU	1e-06
116	EX to CR	0.00871158								129	CR to EX	1e-06
117	LC to NT	0.0014496								129	CR to EN	0.00614237
117	NT to LC	0.00361398								130	LC to NT	0.00539412
117	NT to VU	0.0143989								130	NT to LC	0.00376808
117	VU to EN	0.00801805								130	NT to VU	0.0403716
117	VU to NT	0.0011143								130	VU to EN	0.0162011
117	EN to CR	0.0061751								130	VU to NT	0.00328762
117	EN to VU	0.00103952								130	EN to CR	0.0106116
117	CR to EX	0.005164								130	EN to VU	0.00574094
117	CR to EN	0.00742346								130	CR to EX	0.00600336
117	EX to CR	0.00671365								130	CR to EN	0.0207676
118	LC to NT	0.00154561								131	LC to NT	0.00682477
118	NT to LC	0.000603515								131	NT to LC	0.0097651
118	NT to VU	0.012643								131	NT to VU	0.0349849
118	VU to EN	0.00880495								131	VU to EN	0.0191548
118	VU to NT	0.00138178								131	VU to NT	0.00456067
118	EN to CR	0.0071466								131	EN to CR	0.0125261
118	EN to VU	0.00129159								131	EN to VU	0.00732133
118	CR to EX	0.00573879								131	CR to EX	0.00174548
118	CR to EN	0.00876218								131	CR to EN	0.0104491
118	EX to CR	0.00748048								132	LC to NT	0.00548983
119	LC to NT	0.00152734								132	NT to LC	0.008327
119	NT to LC	0.00223644								132	NT to VU	0.0252116
119	NT to VU	0.0150205								132	VU to EN	0.0160807
119	VU to EN	0.00805244								132	VU to NT	0.00450916
119	VU to NT	0.00160963								132	EN to CR	0.0158769
119	EN to CR	0.00774301								132	EN to VU	0.00812345
119	EN to VU	0.00157599								132	CR to EX	0.00279196
119	CR to EX	0.00267615								132	CR to EN	0.00343739
119	CR to EN	0.00480662								133	LC to NT	0.00655803
119	EX to CR	0.00892932								133	NT to LC	0.00557701
120	LC to NT	0.00125395								133	NT to VU	0.0305598
120	NT to LC	0.00196749								133	VU to EN	0.0167782
120	NT to VU	0.0137464								133	VU to NT	0.0029571
120	VU to EN	0.00879582								133	EN to CR	0.0159005
120	VU to NT	0.00170579								133	EN to VU	0.00641496
120	EN to CR	0.00735582								133	CR to EX	0.00583922
120	EN to VU	0.00174161								133	CR to EN	0.0104988
120	CR to EX	0.00525985								134	LC to NT	0.00470322
120	CR to EN	0.00799135								134	NT to LC	0.00621129
120	EX to CR	0.0062932								134	NT to VU	0.0340206
121	LC to NT	0.00145705								134	VU to EN	0.017902
121	NT to LC	0.00125598								134	VU to NT	0.0072798
121	NT to VU	0.0142509								134	EN to CR	0.0114973
121	VU to EN	0.00885833								134	EN to VU	0.00500321
121	VU to NT	0.00110401								134	CR to EX	0.0103068
121	EN to CR	0.0058122								134	CR to EN	0.00771398
121	EN to VU	0.00112635								135	LC to NT	0.00608357
121	CR to EX	0.00331263								135	NT to LC	0.00482241
121	CR to EN	0.00695809								135	NT to VU	0.0341252
121	EX to CR	0.00690025								135	VU to EN	0.0212113
122	LC to NT	0.00188022								135	VU to NT	0.002387
122	NT to LC	0.0016513								135	EN to CR	0.0132573
122	NT to VU	0.0148605								135	EN to VU	0.0107731
122	VU to EN	0.0108251								135	CR to EX	0.00318246
122	VU to NT	0.00227094								135	CR to EN	0.0142033
122	EN to CR	0.00699827								136	LC to NT	0.00644421
122	EN to VU	0.00188988								136	NT to LC	0.00964392
122	CR to EX	0.00285262								136	NT to VU	0.0326845
122	CR to EN	0.00695635								136	VU to EN	0.0233561
122	EX to CR	0.00820903								136	VU to NT	0.00411055
123	LC to NT	0.00162145								136	EN to CR	0.0129565
123	NT to LC	0.00216553								136	EN to VU	0.00509108
123	NT to VU	0.00984753								136	CR to EX	1e-06
123	VU to EN	0.00782212								136	CR to EN	0.0240034
123	VU to NT	0.00166895								137	LC to NT	0.00677635
123	EN to CR	0.00570903								137	NT to LC	0.00350699
123	EN to VU	0.0012835								137	NT to VU	0.0286077
123	CR to EX	0.00464924								137	VU to EN	0.0217274
123	CR to EN	0.00811377								137	VU to NT	0.00164926
123	EX to CR	0.00656251								137	EN to CR	0.0151717
124	LC to NT	0.00163043								137	EN to VU	0.0073785
124	NT to LC	0.00207314								137	CR to EX	0.00280039
124	NT to VU	0.0138464								137	CR to EN	0.00646196
124	VU to EN	0.00641463								138	LC to NT	0.00582664
124	VU to NT	0.0019215								138	NT to LC	0.00445425
124	EN to CR	0.00673925								138	NT to VU	0.0307628
124	EN to VU	0.00166403								138	VU to EN	0.0169023
124	CR to EX	0.00191098								138	VU to NT	0.00361581
124	CR to EN	0.00423674								138	EN to CR	0.0131932
124	EX to CR	0.0034839								138	EN to VU	0.00596901
125	LC to NT	0.00137866								138	CR to EX	0.00336395
125	NT to LC	0.00118166								138	CR to EN	0.0151354
125	NT to VU	0.0125837								139	LC to NT	0.00580465
125	VU to EN	0.00771106								139	NT to LC	0.00430134
125	VU to NT	0.0011478								139	NT to VU	0.0290856
125	EN to CR	0.00581329								139	VU to EN	0.0153184
125	EN to VU	0.00127026								139	VU to NT	0.00408776
125	CR to EX	0.00443981								139	EN to CR	0.0137227
125	CR to EN	0.00729355								139	EN to VU	0.00596167
125	EX to CR	0.00589396								139	CR to EX	1e-06
126	LC to NT	0.00162486								139	CR to EN	0.00990321
126	NT to LC	0.00161486								140	LC to NT	0.00552173
126	NT to VU	0.0134263								140	NT to LC	0.00211941
126	VU to EN	0.00977243								140	NT to VU	0.0319738
126	VU to NT	0.00176625								140	VU to EN	0.0191105
126	EN to CR	0.00668605								140	VU to NT	0.00782492
126	EN to VU	0.00227315								140	EN to CR	0.00692435
126	CR to EX	0.00680464								140	EN to VU	0.0047707
126	CR to EN	0.00642382								140	CR to EX	0.00524939
126	EX to CR	0.00882172								140	CR to EN	1e-06
127	LC to NT	0.00128316								141	LC to NT	0.00668493
127	NT to LC	0.00180918								141	NT to LC	0.00319943
127	NT to VU	0.0123671								141	NT to VU	0.0334861
127	VU to EN	0.00867436								141	VU to EN	0.0181216
127	VU to NT	0.00212279								141	VU to NT	0.00551947
127	EN to CR	0.00572427								141	EN to CR	0.0158156
127	EN to VU	0.00107594								141	EN to VU	0.00830245
127	CR to EX	0.00334507								141	CR to EX	0.00563673
127	CR to EN	0.00527765								141	CR to EN	0.00689224
127	EX to CR	0.00548791								142	LC to NT	0.00560961
128	LC to NT	0.00152405								142	NT to LC	0.00681785
128	NT to LC	0.00175154								142	NT to VU	0.0344061
128	NT to VU	0.0110864								142	VU to EN	0.017033
128	VU to EN	0.00905235								142	VU to NT	0.0047012
128	VU to NT	0.00131224								142	EN to CR	0.0113199
128	EN to CR	0.00658564								142	EN to VU	0.00482803
128	EN to VU	0.00158218								142	CR to EX	1e-06
128	CR to EX	0.00533702								142	CR to EN	0.00946442
128	CR to EN	0.00701952								143	LC to NT	0.00526122
128	EX to CR	0.00797396								143	NT to LC	0.00312993
129	LC to NT	0.00129572								143	NT to VU	0.0275518
129	NT to LC	0.00227478								143	VU to EN	0.0190199
129	NT to VU	0.0117214								143	VU to NT	0.00376484
129	VU to EN	0.00897314								143	EN to CR	0.00997
129	VU to NT	0.00222668								143	EN to VU	0.00356656
129	EN to CR	0.00837642								143	CR to EX	1e-06
129	EN to VU	0.00161632								143	CR to EN	0.00947937
129	CR to EX	0.00637839								144	LC to NT	0.00695143
129	CR to EN	0.0076221								144	NT to LC	0.0136044
129	EX to CR	0.00753653								144	NT to VU	0.0247284
130	LC to NT	0.00161244								144	VU to EN	0.0167348
130	NT to LC	0.0017124								144	VU to NT	0.00455547
130	NT to VU	0.0119571								144	EN to CR	0.0200439
130	VU to EN	0.00835298								144	EN to VU	0.00512923
130	VU to NT	0.00146103								144	CR to EX	0.00581112
130	EN to CR	0.00660859								144	CR to EN	0.0188844
130	EN to VU	0.00160143								145	LC to NT	0.00493363
130	CR to EX	0.00274284								145	NT to LC	0.00467091
130	CR to EN	0.00586171								145	NT to VU	0.0401559
130	EX to CR	0.0103279								145	VU to EN	0.0162596
131	LC to NT	0.00136286								145	VU to NT	0.00501151
131	NT to LC	0.00185259								145	EN to CR	0.011708
131	NT to VU	0.0137716								145	EN to VU	0.00482454
131	VU to EN	0.00788597								145	CR to EX	0.00639
131	VU to NT	0.0016685								145	CR to EN	0.00685895
131	EN to CR	0.00775628								146	LC to NT	0.00525011
131	EN to VU	0.00207831								146	NT to LC	0.00327698
131	CR to EX	0.00371331								146	NT to VU	0.0374141
131	CR to EN	0.00304545								146	VU to EN	0.0141449
131	EX to CR	0.00327124								146	VU to NT	0.00648146
132	LC to NT	0.00148774								146	EN to CR	0.0114059
132	NT to LC	0.000960244								146	EN to VU	0.00245083
132	NT to VU	0.0152191								146	CR to EX	0.00471269
132	VU to EN	0.00550281								146	CR to EN	0.00321829
132	VU to NT	0.00099677								147	LC to NT	0.00671159
132	EN to CR	0.00700146								147	NT to LC	0.00650373
132	EN to VU	0.00131966								147	NT to VU	0.0372205
132	CR to EX	0.00532512								147	VU to EN	0.0158109
132	CR to EN	0.00799726								147	VU to NT	0.00779466
132	EX to CR	0.00696163								147	EN to CR	0.00829679
133	LC to NT	0.00168152								147	EN to VU	0.00693835
133	NT to LC	0.00180258								147	CR to EX	1e-06
133	NT to VU	0.0117971								147	CR to EN	0.00583942
133	VU to EN	0.00932037								148	LC to NT	0.0057529
133	VU to NT	0.00177213								148	NT to LC	1e-06
133	EN to CR	0.00743776								148	NT to VU	0.0252969
133	EN to VU	0.0016463								148	VU to EN	0.0189161
133	CR to EX	0.00663752								148	VU to NT	0.00668976
133	CR to EN	0.00556751								148	EN to CR	0.0192501
133	EX to CR	0.0077421								148	EN to VU	0.003634
134	LC to NT	0.00181072								148	CR to EX	0.00492704
134	NT to LC	0.00189458								148	CR to EN	0.034239
134	NT to VU	0.0137403								149	LC to NT	0.00544041
134	VU to EN	0.00873764								149	NT to LC	0.00758026
134	VU to NT	0.00110534								149	NT to VU	0.0266234
134	EN to CR	0.0049317								149	VU to EN	0.0206631
134	EN to VU	0.00113664								149	VU to NT	0.00369179
134	CR to EX	0.00786873								149	EN to CR	0.0128739
134	CR to EN	0.00760805								149	EN to VU	0.00411457
134	EX to CR	0.00734642								149	CR to EX	0.00289102
135	LC to NT	0.00155336								149	CR to EN	0.00611366
135	NT to LC	0.00286								150	LC to NT	0.00525592
135	NT to VU	0.0124135								150	NT to LC	0.00588256
135	VU to EN	0.00918034								150	NT to VU	0.03648
135	VU to NT	0.00142252								150	VU to EN	0.0221617
135	EN to CR	0.00690456								150	VU to NT	0.00491116
135	EN to VU	0.00196488								150	EN to CR	0.0118329
135	CR to EX	0.00276885								150	EN to VU	0.00655575
135	CR to EN	0.00756344								150	CR to EX	0.00476381
135	EX to CR	0.00740058								150	CR to EN	0.0101082
136	LC to NT	0.0018594								151	LC to NT	0.00584128
136	NT to LC	0.00293409								151	NT to LC	0.00300791
136	NT to VU	0.0111265								151	NT to VU	0.0292616
136	VU to EN	0.0100523								151	VU to EN	0.0160994
136	VU to NT	0.0014147								151	VU to NT	0.0065967
136	EN to CR	0.00631986								151	EN to CR	0.015088
136	EN to VU	0.00232924								151	EN to VU	0.00492786
136	CR to EX	0.00316167								151	CR to EX	0.00587342
136	CR to EN	0.00102316								151	CR to EN	0.0073551
136	EX to CR	0.00763883								152	LC to NT	0.00569425
137	LC to NT	0.00116033								152	NT to LC	0.0104357
137	NT to LC	0.00158408								152	NT to VU	0.0322784
137	NT to VU	0.0164951								152	VU to EN	0.0217819
137	VU to EN	0.00721012								152	VU to NT	0.00564174
137	VU to NT	0.0016143								152	EN to CR	0.0161598
137	EN to CR	0.00504959								152	EN to VU	0.00408055
137	EN to VU	0.00118084								152	CR to EX	0.00273136
137	CR to EX	0.0064467								152	CR to EN	0.00733936
137	CR to EN	0.00546209								153	LC to NT	0.00630274
137	EX to CR	0.00730455								153	NT to LC	0.0043357
138	LC to NT	0.00166633								153	NT to VU	0.0303866
138	NT to LC	0.0030744								153	VU to EN	0.0194044
138	NT to VU	0.0138946								153	VU to NT	0.00459224
138	VU to EN	0.0085808								153	EN to CR	0.0131577
138	VU to NT	0.000936317								153	EN to VU	0.0049987
138	EN to CR	0.008637								153	CR to EX	0.00310739
138	EN to VU	0.000992777								153	CR to EN	0.0106608
138	CR to EX	0.00649342								154	LC to NT	0.00499029
138	CR to EN	0.00720711								154	NT to LC	0.00501022
138	EX to CR	0.00799806								154	NT to VU	0.0319451
139	LC to NT	0.0015158								154	VU to EN	0.0182403
139	NT to LC	0.00130658								154	VU to NT	0.00787113
139	NT to VU	0.0129633								154	EN to CR	0.0127399
139	VU to EN	0.0103524								154	EN to VU	0.00367013
139	VU to NT	0.00166378								154	CR to EX	0.0051016
139	EN to CR	0.00584374								154	CR to EN	0.0154797
139	EN to VU	0.00153051								155	LC to NT	0.00474348
139	CR to EX	0.00416248								155	NT to LC	0.00879134
139	CR to EN	0.00301509								155	NT to VU	0.0315081
139	EX to CR	0.00581812								155	VU to EN	0.0261768
140	LC to NT	0.00125429								155	VU to NT	0.00592281
140	NT to LC	0.00179883								155	EN to CR	0.0129335
140	NT to VU	0.0127612								155	EN to VU	0.00567506
140	VU to EN	0.00683951								155	CR to EX	0.00891013
140	VU to NT	0.00132962								155	CR to EN	0.018782
140	EN to CR	0.00696406								156	LC to NT	0.00715252
140	EN to VU	0.00155781								156	NT to LC	0.00529352
140	CR to EX	0.00576745								156	NT to VU	0.0316924
140	CR to EN	0.00744096								156	VU to EN	0.0201405
140	EX to CR	0.00889966								156	VU to NT	0.00682431
141	LC to NT	0.00166396								156	EN to CR	0.0153802
141	NT to LC	0.00271076								156	EN to VU	0.0076714
141	NT to VU	0.0128472								156	CR to EX	0.00323892
141	VU to EN	0.00998089								156	CR to EN	0.0200648
141	VU to NT	0.00177078								157	LC to NT	0.00432031
141	EN to CR	0.00707118								157	NT to LC	0.0033485
141	EN to VU	0.00209769								157	NT to VU	0.0332552
141	CR to EX	0.00233464								157	VU to EN	0.012325
141	CR to EN	0.00404985								157	VU to NT	0.00352064
141	EX to CR	0.00725035								157	EN to CR	0.00942012
142	LC to NT	0.00144295								157	EN to VU	0.00580753
142	NT to LC	0.00162979								157	CR to EX	0.00180315
142	NT to VU	0.0160102								157	CR to EN	0.00288898
142	VU to EN	0.00872344								158	LC to NT	0.00471596
142	VU to NT	0.00262647								158	NT to LC	0.00629925
142	EN to CR	0.00519518								158	NT to VU	0.0351893
142	EN to VU	0.00214557								158	VU to EN	0.0126597
142	CR to EX	0.00233582								158	VU to NT	0.00673094
142	CR to EN	0.00274917								158	EN to CR	0.0127887
142	EX to CR	0.00771657								158	EN to VU	0.00351039
143	LC to NT	0.00164901								158	CR to EX	0.00311852
143	NT to LC	1e-06								158	CR to EN	0.00641217
143	NT to VU	0.0159424								159	LC to NT	0.00716188
143	VU to EN	0.00719407								159	NT to LC	0.00829539
143	VU to NT	0.00166061								159	NT to VU	0.0285685
143	EN to CR	0.00705511								159	VU to EN	0.0133585
143	EN to VU	0.00349707								159	VU to NT	0.0026593
143	CR to EX	0.00422775								159	EN to CR	0.0143238
143	CR to EN	0.00736616								159	EN to VU	0.00491196
143	EX to CR	0.00637102								159	CR to EX	0.00293776
144	LC to NT	0.00136987								159	CR to EN	0.00344553
144	NT to LC	0.00187395								160	LC to NT	0.00670564
144	NT to VU	0.013488								160	NT to LC	0.00476942
144	VU to EN	0.00870821								160	NT to VU	0.0308349
144	VU to NT	0.00158128								160	VU to EN	0.0151567
144	EN to CR	0.00663302								160	VU to NT	0.00284713
144	EN to VU	0.00094011								160	EN to CR	0.012362
144	CR to EX	0.00301881								160	EN to VU	0.00367368
144	CR to EN	0.00632604								160	CR to EX	1e-06
144	EX to CR	0.0103131								160	CR to EN	0.0124169
145	LC to NT	0.00165815								161	LC to NT	0.00577448
145	NT to LC	0.00173135								161	NT to LC	0.00548424
145	NT to VU	0.0130973								161	NT to VU	0.0364195
145	VU to EN	0.00899734								161	VU to EN	0.016313
145	VU to NT	0.00211585								161	VU to NT	0.00635762
145	EN to CR	0.00572628								161	EN to CR	0.00818556
145	EN to VU	0.00118131								161	EN to VU	0.00599942
145	CR to EX	0.00103735								161	CR to EX	0.00192611
145	CR to EN	0.0056711								161	CR to EN	0.00611286
145	EX to CR	0.00926215								162	LC to NT	0.00468335
146	LC to NT	0.00138076								162	NT to LC	0.0041656
146	NT to LC	0.0015471								162	NT to VU	0.0374501
146	NT to VU	0.0143779								162	VU to EN	0.0217493
146	VU to EN	0.00802079								162	VU to NT	0.00794749
146	VU to NT	0.00170964								162	EN to CR	0.0129688
146	EN to CR	0.00551981								162	EN to VU	0.00656375
146	EN to VU	0.00104532								162	CR to EX	0.00625684
146	CR to EX	0.00510209								162	CR to EN	0.0111323
146	CR to EN	0.00727736								163	LC to NT	0.00472866
146	EX to CR	0.012429								163	NT to LC	0.00966004
147	LC to NT	0.00145699								163	NT to VU	0.0421158
147	NT to LC	0.00262315								163	VU to EN	0.0160077
147	NT to VU	0.0173753								163	VU to NT	0.0111293
147	VU to EN	0.00943073								163	EN to CR	0.009229
147	VU to NT	0.0016436								163	EN to VU	0.00347389
147	EN to CR	0.00673794								163	CR to EX	0.00180361
147	EN to VU	0.00259405								163	CR to EN	0.00916654
147	CR to EX	0.00338282								164	LC to NT	0.00600135
147	CR to EN	0.00530764								164	NT to LC	0.00234177
147	EX to CR	0.00622886								164	NT to VU	0.0355529
148	LC to NT	0.00116523								164	VU to EN	0.0202562
148	NT to LC	0.00198526								164	VU to NT	0.00558149
148	NT to VU	0.0149071								164	EN to CR	0.0116296
148	VU to EN	0.00783228								164	EN to VU	0.00764003
148	VU to NT	0.00165461								164	CR to EX	0.00482739
148	EN to CR	0.00786993								164	CR to EN	0.0102916
148	EN to VU	0.00174566								165	LC to NT	0.00502451
148	CR to EX	0.00602058								165	NT to LC	0.00347822
148	CR to EN	0.00636506								165	NT to VU	0.0320682
148	EX to CR	0.00674508								165	VU to EN	0.0158157
149	LC to NT	0.00172241								165	VU to NT	0.00223416
149	NT to LC	0.00175785								165	EN to CR	0.0122249
149	NT to VU	0.0203422								165	EN to VU	0.00465527
149	VU to EN	0.00656412								165	CR to EX	0.00350624
149	VU to NT	0.00194954								165	CR to EN	0.0149214
149	EN to CR	0.0062349								166	LC to NT	0.00660243
149	EN to VU	0.00135983								166	NT to LC	0.00339472
149	CR to EX	0.00223486								166	NT to VU	0.0323226
149	CR to EN	0.00689441								166	VU to EN	0.0125652
149	EX to CR	0.00226223								166	VU to NT	0.00408704
150	LC to NT	0.00152905								166	EN to CR	0.00803637
150	NT to LC	0.00250343								166	EN to VU	0.0062728
150	NT to VU	0.0165831								166	CR to EX	0.00670598
150	VU to EN	0.00642036								166	CR to EN	0.0194871
150	VU to NT	0.00146193								167	LC to NT	0.00590355
150	EN to CR	0.00612143								167	NT to LC	0.00803305
150	EN to VU	0.00199306								167	NT to VU	0.0317928
150	CR to EX	0.00494931								167	VU to EN	0.019519
150	CR to EN	0.0061403								167	VU to NT	0.00110156
150	EX to CR	0.00768371								167	EN to CR	0.0160036
151	LC to NT	0.00140178								167	EN to VU	0.00674737
151	NT to LC	0.00179732								167	CR to EX	1e-06
151	NT to VU	0.0103041								167	CR to EN	0.0108489
151	VU to EN	0.00869756								168	LC to NT	0.00506413
151	VU to NT	0.00119405								168	NT to LC	0.00787176
151	EN to CR	0.00481521								168	NT to VU	0.0280608
151	EN to VU	0.00209017								168	VU to EN	0.0157122
151	CR to EX	0.00507011								168	VU to NT	0.00326173
151	CR to EN	1e-06								168	EN to CR	0.0191852
151	EX to CR	0.00860821								168	EN to VU	0.00769521
152	LC to NT	0.00151808								168	CR to EX	0.00290674
152	NT to LC	0.0019822								168	CR to EN	0.0184353
152	NT to VU	0.0126504								169	LC to NT	0.00571752
152	VU to EN	0.00713294								169	NT to LC	0.00464989
152	VU to NT	0.00104675								169	NT to VU	0.0280116
152	EN to CR	0.00609905								169	VU to EN	0.0137073
152	EN to VU	0.00107989								169	VU to NT	0.00150804
152	CR to EX	0.00464021								169	EN to CR	0.00985727
152	CR to EN	0.00741117								169	EN to VU	0.00341945
152	EX to CR	0.00681209								169	CR to EX	0.00368401
153	LC to NT	0.00184994								169	CR to EN	0.0111033
153	NT to LC	0.00128646								170	LC to NT	0.00545085
153	NT to VU	0.0138729								170	NT to LC	0.00463771
153	VU to EN	0.00880178								170	NT to VU	0.0362975
153	VU to NT	0.00120866								170	VU to EN	0.0175775
153	EN to CR	0.00625109								170	VU to NT	0.00369281
153	EN to VU	0.00260122								170	EN to CR	0.00878013
153	CR to EX	0.00341457								170	EN to VU	0.0134918
153	CR to EN	0.00323796								170	CR to EX	0.00208793
153	EX to CR	0.0064644								170	CR to EN	0.0141154
154	LC to NT	0.00167548								171	LC to NT	0.00442065
154	NT to LC	0.00122819								171	NT to LC	0.00765455
154	NT to VU	0.0107712								171	NT to VU	0.0319813
154	VU to EN	0.00837086								171	VU to EN	0.019463
154	VU to NT	0.00143339								171	VU to NT	0.00515734
154	EN to CR	0.00551157								171	EN to CR	0.0102234
154	EN to VU	0.00161997								171	EN to VU	0.00749146
154	CR to EX	0.00114684								171	CR to EX	0.00739736
154	CR to EN	0.00600768								171	CR to EN	0.0180957
154	EX to CR	0.00568964								172	LC to NT	0.00669196
155	LC to NT	0.00182566								172	NT to LC	0.0041973
155	NT to LC	0.000673386								172	NT to VU	0.0245111
155	NT to VU	0.0112803								172	VU to EN	0.0164237
155	VU to EN	0.00912934								172	VU to NT	0.00391278
155	VU to NT	0.00134768								172	EN to CR	0.0198405
155	EN to CR	0.00747083								172	EN to VU	0.00631631
155	EN to VU	0.00185298								172	CR to EX	0.00465442
155	CR to EX	0.00446778								172	CR to EN	0.0242714
155	CR to EN	0.00903727								173	LC to NT	0.00627342
155	EX to CR	0.00638119								173	NT to LC	0.0113375
156	LC to NT	0.00162736								173	NT to VU	0.0325041
156	NT to LC	0.00245549								173	VU to EN	0.0184931
156	NT to VU	0.0104039								173	VU to NT	0.00409944
156	VU to EN	0.00667346								173	EN to CR	0.0161575
156	VU to NT	0.00114082								173	EN to VU	0.0104106
156	EN to CR	0.00707334								173	CR to EX	0.0112941
156	EN to VU	0.00177637								173	CR to EN	0.0262601
156	CR to EX	0.00545464								174	LC to NT	0.00515659
156	CR to EN	0.00796356								174	NT to LC	0.00732303
156	EX to CR	0.00944189								174	NT to VU	0.0259283
157	LC to NT	0.00157266								174	VU to EN	0.0202606
157	NT to LC	0.0010141								174	VU to NT	0.00535455
157	NT to VU	0.0139887								174	EN to CR	0.0123881
157	VU to EN	0.00967207								174	EN to VU	0.00961036
157	VU to NT	0.00153396								174	CR to EX	0.0017731
157	EN to CR	0.00600544								174	CR to EN	0.0106668
157	EN to VU	0.00227443								175	LC to NT	0.00626603
157	CR to EX	0.00499888								175	NT to LC	0.00730971
157	CR to EN	0.00790053								175	NT to VU	0.0345408
157	EX to CR	0.00984846								175	VU to EN	0.0161983
158	LC to NT	0.00148336								175	VU to NT	0.00310895
158	NT to LC	0.0016629								175	EN to CR	0.0173841
158	NT to VU	0.0136282								175	EN to VU	0.00378917
158	VU to EN	0.00860976								175	CR to EX	0.00156104
158	VU to NT	0.00157012								175	CR to EN	0.0142372
158	EN to CR	0.00694269								176	LC to NT	0.00424609
158	EN to VU	0.001655								176	NT to LC	0.00250185
158	CR to EX	0.00439481								176	NT to VU	0.0303299
158	CR to EN	0.00133815								176	VU to EN	0.0174615
158	EX to CR	0.00369464								176	VU to NT	0.00107178
159	LC to NT	0.00164374								176	EN to CR	0.0156271
159	NT to LC	0.00303605								176	EN to VU	0.00229778
159	NT to VU	0.0105284								176	CR to EX	0.00189451
159	VU to EN	0.00633816								176	CR to EN	0.0290225
159	VU to NT	0.000998766								177	LC to NT	0.00569983
159	EN to CR	0.00753096								177	NT to LC	0.00457979
159	EN to VU	0.000860116								177	NT to VU	0.0275149
159	CR to EX	0.00570436								177	VU to EN	0.0195465
159	CR to EN	0.0073284								177	VU to NT	0.00229387
159	EX to CR	0.00775045								177	EN to CR	0.0154995
160	LC to NT	0.00164988								177	EN to VU	0.00260692
160	NT to LC	0.00308237								177	CR to EX	0.00305909
160	NT to VU	0.0165551								177	CR to EN	0.0163295
160	VU to EN	0.0104844								178	LC to NT	0.00530417
160	VU to NT	0.00115185								178	NT to LC	0.00414054
160	EN to CR	0.00653254								178	NT to VU	0.0267637
160	EN to VU	0.00130477								178	VU to EN	0.0190063
160	CR to EX	0.00387775								178	VU to NT	0.00426261
160	CR to EN	0.00360337								178	EN to CR	0.0144067
160	EX to CR	0.00959044								178	EN to VU	0.00514074
161	LC to NT	0.00177109								178	CR to EX	0.00950269
161	NT to LC	0.00155678								178	CR to EN	0.0114374
161	NT to VU	0.0167984								179	LC to NT	0.00575207
161	VU to EN	0.00723723								179	NT to LC	0.00331012
161	VU to NT	0.00197035								179	NT to VU	0.0298771
161	EN to CR	0.00597076								179	VU to EN	0.0180659
161	EN to VU	0.00165217								179	VU to NT	0.0031603
161	CR to EX	0.00596045								179	EN to CR	0.0106546
161	CR to EN	0.00521043								179	EN to VU	0.00141745
161	EX to CR	0.00383873								179	CR to EX	0.00873027
162	LC to NT	0.00136388								179	CR to EN	0.0109759
162	NT to LC	0.00123492								180	LC to NT	0.00629861
162	NT to VU	0.0161913								180	NT to LC	0.00471149
162	VU to EN	0.00888416								180	NT to VU	0.026198
162	VU to NT	0.00133709								180	VU to EN	0.0163762
162	EN to CR	0.00567417								180	VU to NT	0.00154016
162	EN to VU	0.00149164								180	EN to CR	0.00850487
162	CR to EX	0.00934807								180	EN to VU	0.00337251
162	CR to EN	0.00760522								180	CR to EX	0.00528885
162	EX to CR	0.00717814								180	CR to EN	0.00742767
163	LC to NT	0.00179709								181	LC to NT	0.0061615
163	NT to LC	0.00228521								181	NT to LC	0.00753724
163	NT to VU	0.0128303								181	NT to VU	0.0367823
163	VU to EN	0.0062667								181	VU to EN	0.0158711
163	VU to NT	0.00264712								181	VU to NT	0.00754031
163	EN to CR	0.00686282								181	EN to CR	0.0129451
163	EN to VU	0.00166909								181	EN to VU	0.00233902
163	CR to EX	0.00417032								181	CR to EX	0.00658455
163	CR to EN	0.00673703								181	CR to EN	0.0116142
163	EX to CR	0.00274301								182	LC to NT	0.00474698
164	LC to NT	0.00158373								182	NT to LC	0.00635846
164	NT to LC	0.00102121								182	NT to VU	0.0315032
164	NT to VU	0.0113427								182	VU to EN	0.0168757
164	VU to EN	0.00866418								182	VU to NT	0.00437095
164	VU to NT	0.00134488								182	EN to CR	0.0126062
164	EN to CR	0.00585075								182	EN to VU	0.00807902
164	EN to VU	0.00106493								182	CR to EX	0.00209362
164	CR to EX	0.00564104								182	CR to EN	0.0301631
164	CR to EN	0.00574091								183	LC to NT	0.00559818
164	EX to CR	0.00775175								183	NT to LC	0.00460984
165	LC to NT	0.00176296								183	NT to VU	0.0322669
165	NT to LC	0.0016224								183	VU to EN	0.0169436
165	NT to VU	0.0164071								183	VU to NT	0.00235588
165	VU to EN	0.008419								183	EN to CR	0.0105026
165	VU to NT	0.00131977								183	EN to VU	0.00355758
165	EN to CR	0.00670571								183	CR to EX	0.00505592
165	EN to VU	0.00149096								183	CR to EN	0.00677942
165	CR to EX	0.000924312								184	LC to NT	0.00458699
165	CR to EN	0.00627352								184	NT to LC	0.00239295
165	EX to CR	0.00609852								184	NT to VU	0.031874
166	LC to NT	0.00189507								184	VU to EN	0.0146119
166	NT to LC	0.00170561								184	VU to NT	0.00160436
166	NT to VU	0.0174709								184	EN to CR	0.00971127
166	VU to EN	0.00862267								184	EN to VU	0.00561106
166	VU to NT	0.00189838								184	CR to EX	0.00202414
166	EN to CR	0.00626147								184	CR to EN	0.0147953
166	EN to VU	0.00199646								185	LC to NT	0.00562093
166	CR to EX	0.0023283								185	NT to LC	0.0102113
166	CR to EN	0.00411874								185	NT to VU	0.0255489
166	EX to CR	0.00894758								185	VU to EN	0.013714
167	LC to NT	0.00151058								185	VU to NT	0.00630273
167	NT to LC	0.0018264								185	EN to CR	0.00928717
167	NT to VU	0.010272								185	EN to VU	0.0053006
167	VU to EN	0.00691444								185	CR to EX	1e-06
167	VU to NT	0.00198388								185	CR to EN	0.0217548
167	EN to CR	0.00463659								186	LC to NT	0.00389564
167	EN to VU	0.00284803								186	NT to LC	0.00450872
167	CR to EX	0.00334793								186	NT to VU	0.0388771
167	CR to EN	0.00550215								186	VU to EN	0.0163841
167	EX to CR	0.00701857								186	VU to NT	0.00605602
168	LC to NT	0.00191006								186	EN to CR	0.0149053
168	NT to LC	0.00204697								186	EN to VU	0.0096244
168	NT to VU	0.0160032								186	CR to EX	0.00289622
168	VU to EN	0.0103221								186	CR to EN	0.00329065
168	VU to NT	0.00148094								187	LC to NT	0.00709113
168	EN to CR	0.00769575								187	NT to LC	0.00652701
168	EN to VU	0.00100675								187	NT to VU	0.036133
168	CR to EX	0.00370422								187	VU to EN	0.0163755
168	CR to EN	0.00465711								187	VU to NT	0.00306907
168	EX to CR	0.00539121								187	EN to CR	0.00794142
169	LC to NT	0.00144161								187	EN to VU	0.0047751
169	NT to LC	0.00165733								187	CR to EX	0.00379526
169	NT to VU	0.0169085								187	CR to EN	0.00669265
169	VU to EN	0.0086121								188	LC to NT	0.00443053
169	VU to NT	0.00243446								188	NT to LC	0.00581733
169	EN to CR	0.00659349								188	NT to VU	0.0383251
169	EN to VU	0.00201599								188	VU to EN	0.0146794
169	CR to EX	0.00331318								188	VU to NT	0.00415033
169	CR to EN	0.00464582								188	EN to CR	0.0104137
169	EX to CR	0.00876401								188	EN to VU	0.00245644
170	LC to NT	0.00158799								188	CR to EX	0.00509666
170	NT to LC	0.0015666								188	CR to EN	0.00690605
170	NT to VU	0.014204								189	LC to NT	0.00621222
170	VU to EN	0.00584998								189	NT to LC	0.00806194
170	VU to NT	0.00138123								189	NT to VU	0.0336135
170	EN to CR	0.00956861								189	VU to EN	0.0168432
170	EN to VU	0.00213297								189	VU to NT	0.00464158
170	CR to EX	0.00229216								189	EN to CR	0.00979677
170	CR to EN	0.00801126								189	EN to VU	0.00348327
170	EX to CR	0.0080762								189	CR to EX	0.00350387
171	LC to NT	0.00155001								189	CR to EN	0.00712558
171	NT to LC	0.00324146								190	LC to NT	0.0058974
171	NT to VU	0.0133634								190	NT to LC	0.0023579
171	VU to EN	0.011709								190	NT to VU	0.0351393
171	VU to NT	0.00171658								190	VU to EN	0.0176857
171	EN to CR	0.00719513								190	VU to NT	0.0047699
171	EN to VU	0.00118294								190	EN to CR	0.00906143
171	CR to EX	0.00406122								190	EN to VU	0.00477499
171	CR to EN	0.00789081								190	CR to EX	0.00349671
171	EX to CR	0.00710933								190	CR to EN	0.0065593
172	LC to NT	0.00182454								191	LC to NT	0.00597068
172	NT to LC	0.00222996								191	NT to LC	0.00685473
172	NT to VU	0.0113125								191	NT to VU	0.0344438
172	VU to EN	0.00776389								191	VU to EN	0.0161964
172	VU to NT	0.00191059								191	VU to NT	0.00544043
172	EN to CR	0.00733049								191	EN to CR	0.0147941
172	EN to VU	0.00148825								191	EN to VU	0.00265733
172	CR to EX	0.00306337								191	CR to EX	0.00446582
172	CR to EN	0.00515338								191	CR to EN	0.0105287
172	EX to CR	0.00905089								192	LC to NT	0.00634251
173	LC to NT	0.00134638								192	NT to LC	0.00340967
173	NT to LC	0.00130678								192	NT to VU	0.0334983
173	NT to VU	0.01317								192	VU to EN	0.0146779
173	VU to EN	0.00697639								192	VU to NT	0.00352699
173	VU to NT	0.00105435								192	EN to CR	0.0135966
173	EN to CR	0.00830191								192	EN to VU	0.00774655
173	EN to VU	0.00126509								192	CR to EX	0.00312329
173	CR to EX	0.00476932								192	CR to EN	0.00980551
173	CR to EN	0.00623727								193	LC to NT	0.00618483
173	EX to CR	0.00601049								193	NT to LC	0.00215499
174	LC to NT	0.00186574								193	NT to VU	0.0204165
174	NT to LC	0.00175551								193	VU to EN	0.0156685
174	NT to VU	0.0133125								193	VU to NT	0.00197565
174	VU to EN	0.00879777								193	EN to CR	0.0145599
174	VU to NT	0.00191688								193	EN to VU	0.00355107
174	EN to CR	0.00693189								193	CR to EX	0.00857489
174	EN to VU	0.00128933								193	CR to EN	0.0178665
174	CR to EX	0.00168341								194	LC to NT	0.0066674
174	CR to EN	0.00650949								194	NT to LC	0.00736909
174	EX to CR	0.00567199								194	NT to VU	0.0336889
175	LC to NT	0.00155489								194	VU to EN	0.0189152
175	NT to LC	0.00218566								194	VU to NT	0.00693531
175	NT to VU	0.0144587								194	EN to CR	0.0162194
175	VU to EN	0.0121197								194	EN to VU	0.00982267
175	VU to NT	0.00172311								194	CR to EX	0.00292973
175	EN to CR	0.00616249								194	CR to EN	0.0107844
175	EN to VU	0.00131639								195	LC to NT	0.0056291
175	CR to EX	0.00546952								195	NT to LC	0.00555764
175	CR to EN	0.00700723								195	NT to VU	0.0382956
175	EX to CR	0.00939631								195	VU to EN	0.0222501
176	LC to NT	0.00153127								195	VU to NT	0.00708702
176	NT to LC	0.0015679								195	EN to CR	0.013284
176	NT to VU	0.0184962								195	EN to VU	0.00643848
176	VU to EN	0.00668956								195	CR to EX	0.00322452
176	VU to NT	0.00143568								195	CR to EN	0.014825
176	EN to CR	0.00625706								196	LC to NT	0.00470727
176	EN to VU	0.00197074								196	NT to LC	0.00856515
176	CR to EX	0.00414179								196	NT to VU	0.0418266
176	CR to EN	0.0059541								196	VU to EN	0.0166096
176	EX to CR	0.00874412								196	VU to NT	0.00912526
177	LC to NT	0.0014488								196	EN to CR	0.0102679
177	NT to LC	0.00183017								196	EN to VU	0.00475563
177	NT to VU	0.0114698								196	CR to EX	0.00889187
177	VU to EN	0.00666864								196	CR to EN	0.0037535
177	VU to NT	0.00350766								197	LC to NT	0.00534567
177	EN to CR	0.00695897								197	NT to LC	0.00585355
177	EN to VU	0.00135735								197	NT to VU	0.0327311
177	CR to EX	0.00594817								197	VU to EN	0.0194485
177	CR to EN	0.00603564								197	VU to NT	0.00453325
177	EX to CR	0.00615231								197	EN to CR	0.0113592
178	LC to NT	0.00148526								197	EN to VU	0.00367882
178	NT to LC	0.00119985								197	CR to EX	0.00171778
178	NT to VU	0.0106575								197	CR to EN	0.00667992
178	VU to EN	0.00864461								198	LC to NT	0.00593945
178	VU to NT	0.00108361								198	NT to LC	0.0062863
178	EN to CR	0.00743617								198	NT to VU	0.0348079
178	EN to VU	0.000948948								198	VU to EN	0.0205236
178	CR to EX	0.00573703								198	VU to NT	0.00831151
178	CR to EN	0.00699636								198	EN to CR	0.0212809
178	EX to CR	0.00894747								198	EN to VU	0.00551785
179	LC to NT	0.00149441								198	CR to EX	0.00518673
179	NT to LC	0.00131269								198	CR to EN	0.0136275
179	NT to VU	0.0121245								199	LC to NT	0.00651339
179	VU to EN	0.0074926								199	NT to LC	0.00727304
179	VU to NT	0.0021228								199	NT to VU	0.0404897
179	EN to CR	0.00659706								199	VU to EN	0.0184496
179	EN to VU	0.00142351								199	VU to NT	0.0053973
179	CR to EX	0.00289919								199	EN to CR	0.0165317
179	CR to EN	0.00194414								199	EN to VU	0.00253889
179	EX to CR	0.00530573								199	CR to EX	0.00788154
180	LC to NT	0.00163843								199	CR to EN	0.0182298
180	NT to LC	0.00140303								200	LC to NT	0.00605529
180	NT to VU	0.0121349								200	NT to LC	0.00257376
180	VU to EN	0.00810579								200	NT to VU	0.0495735
180	VU to NT	0.00160393								200	VU to EN	0.0176329
180	EN to CR	0.00961411								200	VU to NT	0.00690208
180	EN to VU	0.00156566								200	EN to CR	0.0112467
180	CR to EX	0.00392363								200	EN to VU	1e-06
180	CR to EN	0.00788947								200	CR to EX	0.00162444
180	EX to CR	0.00638493								200	CR to EN	1e-06
181	LC to NT	0.00138196								201	LC to NT	0.00418418
181	NT to LC	0.00146402								201	NT to LC	0.00133566
181	NT to VU	0.0137596								201	NT to VU	0.0253407
181	VU to EN	0.00896471								201	VU to EN	0.0165843
181	VU to NT	0.00187423								201	VU to NT	0.00483514
181	EN to CR	0.00602933								201	EN to CR	0.0173431
181	EN to VU	0.0010027								201	EN to VU	0.00126705
181	CR to EX	0.00212128								201	CR to EX	0.00310894
181	CR to EN	0.00536694								201	CR to EN	0.0213234
181	EX to CR	0.00769723								202	LC to NT	0.00518409
182	LC to NT	0.00143822								202	NT to LC	0.00805909
182	NT to LC	0.00240977								202	NT to VU	0.0352373
182	NT to VU	0.0124435								202	VU to EN	0.0169323
182	VU to EN	0.0110118								202	VU to NT	0.00480332
182	VU to NT	0.00144322								202	EN to CR	0.0155895
182	EN to CR	0.00796001								202	EN to VU	0.00363445
182	EN to VU	0.001252								202	CR to EX	0.00452969
182	CR to EX	0.00322073								202	CR to EN	0.0133264
182	CR to EN	0.0060708								203	LC to NT	0.00568759
182	EX to CR	0.00950553								203	NT to LC	0.0065568
183	LC to NT	0.00169128								203	NT to VU	0.0329774
183	NT to LC	0.00343821								203	VU to EN	0.018259
183	NT to VU	0.013034								203	VU to NT	0.0052676
183	VU to EN	0.00669359								203	EN to CR	0.0168322
183	VU to NT	0.00125135								203	EN to VU	0.00781931
183	EN to CR	0.00645381								203	CR to EX	0.00748271
183	EN to VU	0.000996477								203	CR to EN	0.0125339
183	CR to EX	0.00535762								204	LC to NT	0.00557734
183	CR to EN	0.00562731								204	NT to LC	0.00536849
183	EX to CR	0.00698461								204	NT to VU	0.0443952
184	LC to NT	0.00151331								204	VU to EN	0.0158908
184	NT to LC	0.0019945								204	VU to NT	0.00329728
184	NT to VU	0.0141075								204	EN to CR	0.0143535
184	VU to EN	0.00983998								204	EN to VU	0.00718623
184	VU to NT	0.00140329								204	CR to EX	0.00491778
184	EN to CR	0.00719142								204	CR to EN	0.0156777
184	EN to VU	0.00117108								205	LC to NT	0.00623876
184	CR to EX	0.00234536								205	NT to LC	0.00338721
184	CR to EN	0.00773691								205	NT to VU	0.0372805
184	EX to CR	0.00527512								205	VU to EN	0.0130012
185	LC to NT	0.00156662								205	VU to NT	0.00542524
185	NT to LC	0.00339718								205	EN to CR	0.0136
185	NT to VU	0.014712								205	EN to VU	0.00577284
185	VU to EN	0.00778776								205	CR to EX	0.00353011
185	VU to NT	0.00175811								205	CR to EN	0.0190911
185	EN to CR	0.00632205								206	LC to NT	0.00636733
185	EN to VU	0.00166204								206	NT to LC	0.00608214
185	CR to EX	0.00356996								206	NT to VU	0.0365306
185	CR to EN	0.00200372								206	VU to EN	0.0180691
185	EX to CR	0.00711974								206	VU to NT	0.004636
186	LC to NT	0.00163402								206	EN to CR	0.0111576
186	NT to LC	0.00156678								206	EN to VU	0.00499578
186	NT to VU	0.0127238								206	CR to EX	0.00636053
186	VU to EN	0.00770528								206	CR to EN	0.00670668
186	VU to NT	0.00160008								207	LC to NT	0.00611248
186	EN to CR	0.00724095								207	NT to LC	0.00654918
186	EN to VU	0.00103618								207	NT to VU	0.0314839
186	CR to EX	0.00509391								207	VU to EN	0.0140084
186	CR to EN	0.00588963								207	VU to NT	0.0047258
186	EX to CR	0.00788272								207	EN to CR	0.0144947
187	LC to NT	0.00166238								207	EN to VU	0.0105469
187	NT to LC	0.00115945								207	CR to EX	0.00469277
187	NT to VU	0.0120513								207	CR to EN	0.0103055
187	VU to EN	0.0104384								208	LC to NT	0.00500136
187	VU to NT	0.00172406								208	NT to LC	0.00324764
187	EN to CR	0.00697657								208	NT to VU	0.0328598
187	EN to VU	0.00311379								208	VU to EN	0.0221553
187	CR to EX	0.00493597								208	VU to NT	0.00550042
187	CR to EN	0.00718784								208	EN to CR	0.0123783
187	EX to CR	0.00874983								208	EN to VU	0.00919479
188	LC to NT	0.00124393								208	CR to EX	0.00180778
188	NT to LC	0.00277725								208	CR to EN	0.0151562
188	NT to VU	0.0117354								209	LC to NT	0.00547857
188	VU to EN	0.00860377								209	NT to LC	0.00840634
188	VU to NT	0.00131541								209	NT to VU	0.0310221
188	EN to CR	0.00783818								209	VU to EN	0.0206929
188	EN to VU	0.00139652								209	VU to NT	0.0016566
188	CR to EX	0.00430228								209	EN to CR	0.016124
188	CR to EN	0.0039652								209	EN to VU	0.0057753
188	EX to CR	0.00627967								209	CR to EX	0.00731947
189	LC to NT	0.00134014								209	CR to EN	0.00973816
189	NT to LC	0.00249495								210	LC to NT	0.00594339
189	NT to VU	0.0127565								210	NT to LC	0.00701634
189	VU to EN	0.00649748								210	NT to VU	0.0307745
189	VU to NT	0.00173997								210	VU to EN	0.0145433
189	EN to CR	0.00455224								210	VU to NT	0.00336892
189	EN to VU	0.00136593								210	EN to CR	0.0108089
189	CR to EX	0.0045975								210	EN to VU	0.00226057
189	CR to EN	0.0066524								210	CR to EX	0.00544552
189	EX to CR	0.00773095								210	CR to EN	0.0151425
190	LC to NT	0.00180017								211	LC to NT	0.00486364
190	NT to LC	0.00183063								211	NT to LC	0.00421778
190	NT to VU	0.0117713								211	NT to VU	0.0249549
190	VU to EN	0.0064992								211	VU to EN	0.017703
190	VU to NT	0.00126711								211	VU to NT	0.00203565
190	EN to CR	0.00882771								211	EN to CR	0.0108658
190	EN to VU	0.00186904								211	EN to VU	0.00611659
190	CR to EX	0.00281976								211	CR to EX	0.00170313
190	CR to EN	0.00441639								211	CR to EN	0.0103939
190	EX to CR	0.00668103								212	LC to NT	0.00661667
191	LC to NT	0.00146056								212	NT to LC	0.00425832
191	NT to LC	0.00202786								212	NT to VU	0.0272801
191	NT to VU	0.014218								212	VU to EN	0.0168281
191	VU to EN	0.00658702								212	VU to NT	0.00364763
191	VU to NT	0.00225238								212	EN to CR	0.0145306
191	EN to CR	0.00711398								212	EN to VU	0.00156106
191	EN to VU	0.00209306								212	CR to EX	0.00302007
191	CR to EX	0.00511552								212	CR to EN	0.0072678
191	CR to EN	0.00480222								213	LC to NT	0.00576562
191	EX to CR	0.00681015								213	NT to LC	0.00771752
192	LC to NT	0.00181516								213	NT to VU	0.0309523
192	NT to LC	0.00183536								213	VU to EN	0.0264065
192	NT to VU	0.0113614								213	VU to NT	0.00631885
192	VU to EN	0.00839833								213	EN to CR	0.0105183
192	VU to NT	0.00136119								213	EN to VU	0.00816292
192	EN to CR	0.00468938								213	CR to EX	0.00219488
192	EN to VU	0.00161252								213	CR to EN	0.031669
192	CR to EX	0.00351828								214	LC to NT	0.00433198
192	CR to EN	0.00456871								214	NT to LC	0.005819
192	EX to CR	0.0057614								214	NT to VU	0.0278165
193	LC to NT	0.00166074								214	VU to EN	0.0235423
193	NT to LC	0.00316721								214	VU to NT	0.00634643
193	NT to VU	0.0134037								214	EN to CR	0.0140359
193	VU to EN	0.00959276								214	EN to VU	0.00611309
193	VU to NT	0.00174637								214	CR to EX	0.00558242
193	EN to CR	0.00751759								214	CR to EN	0.00358748
193	EN to VU	0.00167997								215	LC to NT	0.0059835
193	CR to EX	0.00257375								215	NT to LC	0.00310826
193	CR to EN	0.00484733								215	NT to VU	0.0212984
193	EX to CR	0.00494025								215	VU to EN	0.0200177
194	LC to NT	0.00163189								215	VU to NT	0.00214901
194	NT to LC	0.000955404								215	EN to CR	0.0113584
194	NT to VU	0.0128672								215	EN to VU	0.00346059
194	VU to EN	0.00847984								215	CR to EX	1e-06
194	VU to NT	0.00221071								215	CR to EN	0.0198261
194	EN to CR	0.0056637								216	LC to NT	0.00459862
194	EN to VU	0.00152041								216	NT to LC	0.00234125
194	CR to EX	0.00469614								216	NT to VU	0.0416703
194	CR to EN	0.00855463								216	VU to EN	0.0151029
194	EX to CR	0.00708686								216	VU to NT	0.00570236
195	LC to NT	0.0020883								216	EN to CR	0.010927
195	NT to LC	0.00157463								216	EN to VU	0.00789054
195	NT to VU	0.0179352								216	CR to EX	1e-06
195	VU to EN	0.00701877								216	CR to EN	0.0177444
195	VU to NT	0.00234049								217	LC to NT	0.00576392
195	EN to CR	0.00768309								217	NT to LC	0.00207387
195	EN to VU	0.00223501								217	NT to VU	0.0334084
195	CR to EX	0.00406585								217	VU to EN	0.0194922
195	CR to EN	0.00605443								217	VU to NT	0.00817081
195	EX to CR	0.00788117								217	EN to CR	0.0109062
196	LC to NT	0.00157024								217	EN to VU	0.0049381
196	NT to LC	0.00230568								217	CR to EX	0.00325026
196	NT to VU	0.0157273								217	CR to EN	0.00659097
196	VU to EN	0.00712904								218	LC to NT	0.00721898
196	VU to NT	0.00230197								218	NT to LC	0.00327794
196	EN to CR	0.00713643								218	NT to VU	0.0366777
196	EN to VU	0.00181353								218	VU to EN	0.0145258
196	CR to EX	0.00241092								218	VU to NT	0.00691009
196	CR to EN	0.00737238								218	EN to CR	0.0173711
196	EX to CR	0.0112378								218	EN to VU	0.00797269
197	LC to NT	0.00180729								218	CR to EX	0.00192161
197	NT to LC	0.0013421								218	CR to EN	0.0290553
197	NT to VU	0.0107966								219	LC to NT	0.00587043
197	VU to EN	0.00558559								219	NT to LC	0.0053283
197	VU to NT	0.00140602								219	NT to VU	0.0233778
197	EN to CR	0.00574006								219	VU to EN	0.0168959
197	EN to VU	0.00222923								219	VU to NT	0.00198412
197	CR to EX	0.00145824								219	EN to CR	0.010895
197	CR to EN	0.0026165								219	EN to VU	0.00347274
197	EX to CR	0.0012509								219	CR to EX	0.00481168
198	LC to NT	0.00183648								219	CR to EN	0.0035563
198	NT to LC	0.00208925								220	LC to NT	0.00595659
198	NT to VU	0.013949								220	NT to LC	0.00781292
198	VU to EN	0.00683105								220	NT to VU	0.0384845
198	VU to NT	0.00224563								220	VU to EN	0.020094
198	EN to CR	0.00594653								220	VU to NT	0.0040122
198	EN to VU	0.00261601								220	EN to CR	0.0134143
198	CR to EX	0.00398578								220	EN to VU	0.00552699
198	CR to EN	0.00313702								220	CR to EX	0.00272798
198	EX to CR	0.00307934								220	CR to EN	1e-06
199	LC to NT	0.00179063								221	LC to NT	0.00507902
199	NT to LC	0.00204689								221	NT to LC	0.0087038
199	NT to VU	0.0171044								221	NT to VU	0.0332941
199	VU to EN	0.00943244								221	VU to EN	0.0165522
199	VU to NT	0.0022354								221	VU to NT	0.0022649
199	EN to CR	0.00520406								221	EN to CR	0.0119926
199	EN to VU	0.00156335								221	EN to VU	0.00141554
199	CR to EX	0.00186486								221	CR to EX	0.00301659
199	CR to EN	0.00592766								221	CR to EN	0.0061997
199	EX to CR	0.00285869								222	LC to NT	0.00495747
200	LC to NT	0.00166441								222	NT to LC	0.00650165
[truncated: 8,009 more rows]

## Sheet: Figure S6
Figure S6: Potential impact of defaunation on palms.
Projected difference in true maximum fruit length given changes in true maximum present-day frugivore body size and frugivore body size of mammalian frugivore assemblages under two defaunation scenarios of varying intensity. Values can be interpreted as the degree of ecological and evolutionary change required for palm assemblages to maintain present-day relationships between frugivore body size …
COLUMN	DESCRIPTION
LEVEL_3_CO	Botanical country code
LEVEL_NAME	Name of botanical country unit
LAT	Latitude of botanical country centroid
LONG	Longitude of botanical country centroid
curr_maxBodySize	Maximum (absolute) current mammalian frugivore body mass (g) for each botanical country
futr_lib_maxBodySize	Maximum (absolute) mammalian frugivore body mass (g) for each botanical country after defaunation (using extinction probabilities from Davis et al 2018 PNAS); values are an average over 1000 simulations
futr_cons_maxBodySize	Maximum (absolute) mammalian frugivore body mass (g) for each botanical country after defaunation (using extinction probabilities derived using the CTMC model); values are an average over 1000 simulations
changeInMaxFruitSize	Predicted change in maximum fruit size (predicted fruit size under current maximum body mass - predicted fruit size under defaunated future maximum body mass) under a defaunated scenario using extinction probabilities from Davis et al 2018 PNAS
changeInMaxFruitSize_cons	Predicted change in maximum fruit size (predicted fruit size under current maximum body mass - predicted fruit size under defaunated future maximum body mass) under a defaunated scenario using extinction probabilities derived using the CTMC model
LEVEL_3_CO	LEVEL_NAME	LAT	LONG	curr_maxBodySize	futr_lib_maxBodySize	futr_cons_maxBodySize	changeInMaxFruitSize	changeInMaxFruitSize_cons
AGE	Argentina Northeast	-32.6023	-61.2582	207501	193141	203585	0.041594	0.0110888
AGW	Argentina Northwest	-29.1496	-66.3612	207501	199965	205601	0.0194245	0.00483911
AND	Andaman Is.	12.2798	92.7813	18163.5	18149.6	18149.6	0.000820248	0.000820248
ANG	Angola	-12.3358	17.5718	4400000	3.97487e+06	4.26212e+06	0.139895	0.04403
ASS	Assam	25.4827	92.8519	3160000	2.01608e+06	3.04833e+06	0.662704	0.0544775
BAH	Bahamas	24.1667	-76.5004	800	731.775	777.258	0.0405996	0.0131862
BAN	Bangladesh	23.833	90.2709	3160000	2.00298e+06	3.04646e+06	0.713525	0.0588257
BEN	Benin	9.64765	2.34326	4400000	3.92076e+06	4244570	0.197918	0.0620394
BIS	Bismarck Archipelago	-4.93689	150.627	6960	5713.64	6832.13	0.228324	0.0217046
BKN	Burkina	12.2779	-1.73984	4400000	3.92076e+06	4244570	0.214754	0.067317
BLZ	Belize	17.2185	-88.6828	299999	114025	283130	1.0467	0.0663584
BOL	Bolivia	-16.7151	-64.6705	207501	199965	205601	0.0303212	0.00755374
BOR	Borneo	0.867901	114.2	3160000	1.04479e+06	3.01072e+06	1.89467	0.088618
BOT	Botswana	-22.182	23.8151	4400000	3.97487e+06	4.26212e+06	0.112678	0.0354637
BUR	Burundi	-3.3563	29.8868	4400000	3.92241e+06	4245110	0.142459	0.0446593
BZC	Brazil West-Central	-15.298	-54.2944	207501	193141	203585	0.0789161	0.0210387
BZE	Brazil Northeast	-8.63517	-41.7295	207501	193141	203585	0.0767754	0.020468
BZL	Brazil Southeast	-19.7253	-45.481	207501	193141	203585	0.0674076	0.0179706
BZN	Brazil North	-4.63062	-59.2507	207501	193141	203585	0.0823758	0.021961
BZS	Brazil South	-27.5681	-52.2618	207501	193141	203585	0.0489105	0.0130393
CAB	Cabinda	-5.04123	12.4623	4400000	3.91965e+06	4.24552e+06	0.16904	0.0525311
CAF	Central African Republic	6.57145	20.4828	4400000	3.9865e+06	4266080	0.15699	0.0493825
CAY	Cayman Is.	19.4315	-80.8291	35.8	35.78	35.76	0.000203755	0.000407609
CBD	Cambodia	12.714	104.921	3160000	1.20432e+06	3.0494e+06	1.63058	0.0638962
CHA	Chad	15.3611	18.6646	4400000	3.98648e+06	4266080	0.179418	0.0564353
CHC	China South-Central	28.5174	104.641	3160000	1.12196e+06	2.95144e+06	0.69999	0.0490899
CHH	Hainan	19.201	109.742	101052	101052	101052	2.66454e-15	2.66454e-15
CHS	China Southeast	28.0896	114.427	101052	101052	101052	3.55271e-15	3.55271e-15
CLC	Chile Central	-34.968	-71.5036	9832.4	9832.32	9832.32	3.1378e-06	3.1378e-06
CLM	Colombia	3.89995	-73.0754	299999	231208	294055	0.312119	0.024357
CMN	Cameroon	5.6858	12.7433	4400000	3.98648e+06	4266080	0.157335	0.0494892
COM	Comoros	-12.0851	43.9796	588.5	456.437	562.313	0.134625	0.0244389
CON	Congo	-0.840066	15.2243	4400000	3.9224e+06	4.24574e+06	0.170687	0.0532852
COS	Costa Rica	9.97052	-84.189	299999	114025	283130	1.24179	0.0787267
CPP	Cape Provinces	-30.9022	22.534	4400000	3.97487e+06	4.26212e+06	0.0829719	0.0261143
CPV	Caprivi Strip	-17.9204	23.2568	4400000	3.97487e+06	4.26212e+06	0.134776	0.042419
CUB	Cuba	21.6201	-79.0352	8000	7990.18	7997	0.000815216	0.000248955
DJI	Djibouti	11.7498	42.5779	82500	82418.4	82418.4	0.000790048	0.000790048
DOM	Dominican Republic	18.8931	-70.4854	2630	862.526	2412.62	0.587251	0.0485149
ECU	Ecuador	-1.45291	-78.3932	207501	200452	205834	0.0332342	0.00777103
EHM	East Himalaya	27.7777	92.8962	3160000	2.01926e+06	3.04833e+06	0.411009	0.0339024
ELS	El Salvador	13.7361	-88.8656	299999	107103	282439	1.12743	0.0702306
EQG	Equatorial Guinea	1.56792	10.476	4400000	3.91965e+06	4.24552e+06	0.200253	0.0622309
ERI	Eritrea	15.3588	38.8529	4400000	3.92076e+06	4244570	0.174894	0.0548224
ETH	Ethiopia	8.62614	39.616	4400000	3.97487e+06	4.26212e+06	0.145821	0.0458951
FRG	French Guiana	3.92439	-53.2413	207501	193141	203585	0.0835484	0.0222736
GAB	Gabon	-0.590678	11.7972	4400000	3.91965e+06	4.24552e+06	0.184499	0.0573351
GAM	Gambia, The	13.4529	-15.3856	680000	677012	679402	0.00674101	0.00134613
GGI	Gulf of Guinea Is.	2.36933	7.97622	20000	19992	19980	0.000314401	0.000785599
GHA	Ghana	7.95964	-1.20705	4400000	3.92625e+06	4.24945e+06	0.186735	0.057359
GNB	Guinea-Bissau	12.0162	-14.9875	4400000	3.98648e+06	4266080	0.209136	0.0657831
GUA	Guatemala	15.7023	-90.3569	299999	114025	283130	0.971873	0.0616147
GUI	Guinea	10.4385	-10.9418	4400000	3.98664e+06	4266080	0.179684	0.056541
GUY	Guyana	4.79238	-58.9742	207501	193141	203585	0.07648	0.0203892
HAI	Haiti	18.9389	-72.6838	2630	862.526	2412.62	0.614145	0.0507366
HON	Honduras	14.8159	-86.6202	299999	114025	283130	0.924771	0.0586285
IND	India	21.7268	78.3834	3160000	2.01926e+06	3.04833e+06	0.638429	0.0526613
IVO	Ivory Coast	7.63173	-5.5555	4400000	3.92625e+06	4.24945e+06	0.177096	0.0543983
JAM	Jamaica	18.1513	-77.3198	1500	1360.05	1456.27	0.0586392	0.0177936
JAW	Jawa	-7.28863	110.077	3160000	1.06768e+06	3.04316e+06	1.81636	0.0674155
JNF	Juan Fern√°ndez Is.	-33.6627	-79.5377	47.3	47.2527	47.2054	0.000219995	0.000440182
KEN	Kenya	0.52978	37.8579	4400000	3.97487e+06	4.26212e+06	0.147836	0.0465295
LAO	Laos	18.5025	103.763	3160000	1.06768e+06	2.94587e+06	1.46594	0.101121
LBR	Liberia	6.44812	-9.30785	4400000	3.92625e+06	4.24945e+06	0.204695	0.0628758
LEE	Leeward Is. AB Ant	16.921	-62.2898	46.2	46.196	46.2	3.12159e-05	4.44089e-16
LSI	Lesser Sunda Is.	-8.63368	123.081	55000	54392.3	54616.2	0.0098707	0.006223
MAU	Mauritius	-20.1956	57.5552	456.3	408.845	446.718	0.0475745	0.00924718
MDG	Madagascar	-19.3735	46.706	8000	4374.35	7604.25	0.394807	0.0343754
MLI	Mali	17.3504	-3.52434	4400000	3.98648e+06	4266080	0.1671	0.0525608
MLW	Malawi	-13.2151	34.307	4400000	3.97487e+06	4.26212e+06	0.140959	0.0443649
MLY	Malaya	4.02826	102.178	3160000	1.11121e+06	3.01388e+06	1.68996	0.0815779
MOL	Maluku	-1.42061	127.99	100000	95580.2	98826.4	0.0444183	0.0116251
MOZ	Mozambique	-17.2602	35.5523	4400000	3.97487e+06	4.26212e+06	0.146036	0.0459628
MTN	Mauritania	20.2599	-10.3323	82500	82418.4	82418.4	0.000886772	0.000886772
MXC	Mexico Central	19.1311	-98.5858	299999	107103	282439	0.737738	0.0459555
MXG	Mexico Gulf	19.3774	-96.4054	299999	114025	283130	0.955872	0.0606003
MXS	Mexico Southwest	18.848	-100.702	299999	114025	283130	0.889449	0.0563892
MXT	Mexico Southeast	18.508	-90.5587	299999	114025	283130	0.98863	0.0626771
MYA	Myanmar	21.1404	96.5088	3160000	1.25829e+06	2.98655e+06	1.37693	0.0892015
NAM	Namibia	-22.2355	17.0719	4400000	3.97487e+06	4.26212e+06	0.117835	0.0370871
NAT	KwaZulu-Natal	-28.7086	30.7251	4400000	3.97487e+06	4.26212e+06	0.0966836	0.0304299
NCB	Nicobar Is.	7.50722	93.6017	491	479.371	488.564	0.0156423	0.00324977
NEP	Nepal	28.253	83.9385	3160000	2.01926e+06	3.04833e+06	0.367372	0.030303
NGA	Nigeria	9.59364	8.10532	4400000	3.98648e+06	4266080	0.170703	0.0536941
NGR	Niger	17.4263	9.39766	4400000	3.92076e+06	4244570	0.20118	0.0630619
NIC	Nicaragua	12.8397	-85.0347	299999	114025	283130	1.11214	0.0705071
NNS	Nansei-shoto	25.7734	126.7	101052	101052	101052	8.88178e-16	8.88178e-16
NSW	New South Wales	-32.1803	147.019	3500	3499.77	3499.77	1.91496e-05	1.91496e-05
NTA	Northern Territory	-19.4143	133.365	2650	2647.98	2648.99	0.000371516	0.000185727
NWG	New Guinea	-5.34595	140.832	13250	13193.3	13243.9	0.00386604	0.000416517
PAK	Pakistan	29.3566	68.7892	180520	180497	180509	8.87876e-05	4.43925e-05
PAN	Panama	8.50544	-80.1091	299999	116617	283304	1.10842	0.07108
PAR	Paraguay	-23.2361	-58.391	207501	193141	203585	0.0580632	0.0154794
PER	Peru	-9.16377	-74.3754	207501	200452	205834	0.0288664	0.00674972
PHI	Philippines	11.7474	122.874	56749.7	55575.8	56283.2	0.0209523	0.00828162
PUE	Puerto Rico	18.2209	-66.4661	46.2	46.196	46.2	3.29261e-05	0
QLD	Queensland	-22.5737	144.548	10950	10860.2	10903.8	0.00433673	0.00222619
ROD	Rodrigues	-19.7178	63.4135	253.8	1.0152	207.101	1.44624	0.0734807
RWA	Rwanda	-1.99797	29.9172	4400000	3.97487e+06	4.26212e+06	0.115494	0.0363501
SEN	Senegal	14.367	-14.4682	4400000	3.98648e+06	4266080	0.190083	0.0597901
SEY	Seychelles	-4.70208	55.5221	457	456.086	455.172	0.00108241	0.00216671
SIE	Sierra Leone	8.56034	-11.7921	4400000	3.92625e+06	4.24945e+06	0.223886	0.0687707
SOM	Somalia	6.06371	45.8626	4400000	3.92241e+06	4245110	0.183906	0.0576525
SRL	Sri Lanka	7.61236	80.7043	3160000	1.20432e+06	2.98518e+06	1.44847	0.0905457
SUD	Sudan	13.8317	30.0502	4400000	3.98697e+06	4266080	0.17094	0.0538351
SUL	Sulawesi	-2.10405	121.295	113763	92863.7	111739	0.19385	0.0173507
SUM	Sumatera	-0.477588	101.64	3160000	1.11121e+06	3.01388e+06	1.66048	0.0801553
SUR	Surinam	4.12671	-55.9116	207501	193141	203585	0.0767763	0.0204682
SWC	Southwest Caribbean	15.4353	-85.1384	1659.9	579.322	1556.83	0.708405	0.0459426
SWZ	Swaziland	-26.5621	31.4972	4400000	3.97487e+06	4.26212e+06	0.104708	0.0329555
TAI	Taiwan	23.7483	120.959	101052	101052	101052	4.44089e-15	4.44089e-15
TAN	Tanzania	-6.2702	34.8234	4400000	3.97487e+06	4.26212e+06	0.141964	0.0446813
TCI	Turks-Caicos Is.	21.8087	-71.8821	35.8	35.7642	35.7284	0.0002972	0.00059466
THA	Thailand	15.1199	101.015	3160000	1.23302e+06	3.01945e+06	1.39849	0.0715809
TOG	Togo	8.53491	0.975846	4400000	3.92076e+06	4244570	0.188938	0.0592245
TRT	Trinidad-Tobago	10.4684	-61.2526	7554.8	7551.65	7548.49	0.000294418	0.000588943
TVL	Northern Provinces	-25.2657	28.0783	4400000	3.97487e+06	4.26212e+06	0.100846	0.0317398
UGA	Uganda	1.28008	32.3862	4400000	3.97487e+06	4.26212e+06	0.131576	0.0414118
URU	Uruguay	-32.7996	-56.0122	62449.6	62449.6	62410.4	2.22045e-15	0.000304442
VEN	Venezuela	7.11882	-66.169	207501	199965	205601	0.0401536	0.0100032
VIC	Victoria	-36.8575	144.308	3270	3269.38	3269.38	5.23799e-05	5.23799e-05
VIE	Vietnam	16.6516	106.304	3160000	1.20432e+06	3.0494e+06	1.29495	0.0507441
WAU	Western Australia	-25.4661	122.178	2650	2648.07	2649.05	0.000285899	0.000141071
WHM	West Himalaya	33.3216	76.6732	3160000	2.00783e+06	3.0467e+06	0.19675	0.01627
WIN	Windward Is.	14.0953	-60.9959	60.5	60.5	60.5	8.88178e-16	8.88178e-16
XMS	Christmas I.	-10.4441	105.704	375	344.477	367.135	0.0424205	0.0106341
ZAI	Za√Øre	-2.87623	23.6545	4400000	3.97487e+06	4.26212e+06	0.146601	0.0461408
ZAM	Zambia	-13.4531	27.7979	4400000	3.97487e+06	4.26212e+06	0.143084	0.0450336
ZIM	Zimbabwe	-19	29.8718	4400000	3.97487e+06	4.26212e+06	0.125461	0.039487
